# Supplementary material for: Reference genomes of the two cultivated jute species
Source: Plant Biotechnol J. 2021 Jul 8;19(11):2235–48. doi: 10.1111/pbi.13652 (PMC8541789; doi:10.1111/pbi.13652)
Supplement: Supplementary file 2 — Table S1 Pacbio sequencing of C. capsularis and C. olitorius. Table S2 Statistics of Hi‐C sequencing and mapping of C. capsularis and C. olitorius. Table S3 Statistics of chromosome‐anchored contigs for C. capsularis and C. olitorius. Table S4 BUSCO genome assembly of C. capsularis and C. olitorius. Table S5 BUSCO gene annotation analysis of C. capsularis and C. olitorius. Table S6 Complete genome of C. capsularis and C. olitorius based on CEGMA. Table S7 Statistics of complete gene annotations of C.capsularis and C.olitorius. Table S8 Summary analysis of different types of transposable elements in C. capsularis and C. olitorius genome. Table S9 Phylogenetic analysis of Malvaceae family. Table S10 The GO enrichments of inversion genes between C. capsularis and C.olitorius. Table S11 Genes involved in bast fibre formation in Corchorus sp. Table S12 List of 300 jute accessions. Table S13 Fixed sites under selection in C. capsularis compared to the C. olitorius populations. Table S14 Fixed sites under selection in C. olitorius compared to the C. capsularis populations. Table S15 Candidate genes of fibre fineness of bast fibre in the genome‐wide association studies. Table S16 Candidate genes of cellulose content of bast fibre in the genome‐wide association studies. Table S17 Candidate genes of lignin content of bast fibre in the genome‐wide association studies. Table S18 Kompetitive Allele Specific PCR (KASP) Primers and sequences. Table S19 Candidate genes from the overlapped improvement‐selection outliers detected between different geographical sources in C. olitorius. Table S20 Candidate genes from the overlapped improvement‐selection outliers detected between different geographical sources in C. capsularis. Table S21 GO enrichments of candidate genes from the overlapped improvement‐selection outliers detected between different geographical sources in C. capsularis. Table S22 GO enrichments of candidate genes from the overlapped improvement‐selection outliers detecte [file PBI-19-2235-s001.xlsx]

## Sheet: Table.S1 Pacbio
Supplemental Table 1 Pacbio sequencing of C. capsularis and C. olitorius.
Items	C. capularis	C. olitorius
Total number of reads	4614998	4676413
Total number of sequenced Bases (Gb)	41	41
Mean subreads length (bp)	8878	8463
N50 (Subreads length, bp)	12527	11723
Coverage (X)*	120	112
*Coverage (x) = (read count * read length) / estimated genome size.

## Sheet: Table.S2 HiC
Supplemental Table 2 Statistics of Hi-C sequencing and mapping of C. capsularis and C. olitorius.
Statistics of mapping	C. capularis	C. olitorius
Clean Paired-end Reads	148568585	239559361
Unmapped Paired-end Reads	5263469	9191837
Unmapped Paired-end Reads Rate (%)	3.543	3.837
Paired-end Reads with Singleton	75072434	160092332
Paired-end Reads with Singleton Rate (%)	50.53	66.828
Multi Mapped Paired-end Reads	16753609	13085599
Multi Mapped Ratio (%)	11.277	5.462
Unique Mapped Paired-end Reads	51479073	57189593
Unique Mapped Ratio (%)	34.65	23.87
Statistics of valid reads
Unique Mapped Paired-end Reads	51479073	57189593
Dangling End Paired-end Reads	1591027	3418909
Dangling End Rate (%)	3.09	5.98
Self Circle Paired-end Reads	924196	336323
Self Circle Rate (%)	1.79	0.59
Dumped Paired-end Reads	11933170	11561565
Dumped Rate (%)	23.18	20.21
Interaction Paired-end Reads	36345735	40599248
Interaction Rate (%)	70.19	70.99
Lib Valid Paired-end Reads	28073957	35500285
Lib Valid Rate (%)	54.53	62.07
Lib Dup (%)	45.47	37.93

## Sheet: Table.S3 Chrom
Supplemental Table 3 Statistics of chromosome-anchored contigs for C. capsularis and C. olitorius.
Chromosomes	Length (bp) of C. capularis	Length (bp) of C. olitorius
Chr1	51337871	48772484
Chr2	46321774	59511927
Chr3	45835728	54430697
Chr4	56975396	53929940
Chr5	43383663	50196147
Chr6	46220084	47585511
Chr7	46235593	46487083
Number of anchored contigs	276	401
Size of anchored sequences (Mb)	336	361
*Length of contigs in clusters: 336 Mb (98.53% (336/341) of C. capularis and 91.62% (361/394) of C. olitorius)

## Sheet: Table.S4 BUSCO Genome assembly
Supplemental Table 4 BUSCO genome assembly of C. capsularis and C. olitorius.
Description	embryophyta_odb9				embryophyta_odb10
	Cc		Co		Cc		Co
	Number	Percentage (%)	Number	Percentage (%)	Number	Percentage (%)	Number	Percentage (%)
Complete BUSCOs (C)	1359	94.4	1360	94.5	2191	94.2	2195	94.4
Complete and single-copy BUSCOs (S)	1325	92	1326	92.1	2138	91.9	2147	92.3
Complete and duplicated BUSCOs (D)	34	2.4	34	2.4	53	2.3	48	2.1
Fragmented BUSCOs (F)	26	1.8	25	1.7	48	2.1	46	2
Missing BUSCOs (M)	55	3.8	55	3.8	87	3.7	85	3.6
Total BUSCO groups searched	1440	100	1440	100	2326	100	2326	100

## Sheet: Table.S5 BUSCO annotation
Supplemental Table 5 BUSCO gene annotation analysis of C. capsularis and C. olitorius.
Description	Cc		Co
	Number	Percentage (%)	Number	Percentage (%)
Complete BUSCOs (C)	1240	86.1	1308	90.8
Complete and single-copy BUSCOs (S)	1207	83.8	1269	88.1
Complete and duplicated BUSCOs (D)	33	2.3	39	2.7
Fragmented BUSCOs (F)	78	5.4	49	3.4
Missing BUSCOs (M)	122	8.5	83	5.8
Total BUSCO groups searched	1440	100	1440	100

## Sheet: Table.S6 Completeness
Supplemental Table 6 Complete genome of C. capsularis and C. olitorius based on CEGMA.
Description	C. capularis		C. olitorius
	Fully mapped CEGs	Fully+partially mapped CEGs	Fully mapped CEGs	Fully+partially mapped CEGs
Number of CEGs present in the assembly	235	244	240	245
Completeness of the genome (%)	94.76	98.39	96.77	98.79
Average number of orthologs per CEG	1.66	1.83	1.64	1.85
CEGs with more than one ortholog (%)	40.85	47.13	40.42	48.16

## Sheet: Table.S7 Annotation
Supplemental Table 7 Statistics of complete gene annotations of C.capsularis and C.olitorius.
	C. capularis	C. olitorius
Total Numbers of gene	25874	28479
Ave of gene length(bp)	3933	3885.73
Ave of CDS length(bp)	219.67	229.18
Ave of exon number per gene	6.45	6.3
Ave of exon length(bp)	267.56	276.06
Ave of intron length(bp)	404.96	405.29

## Sheet: Table.S8 Statistics of TEs
Supplemental Table 8 Summary analysis of different types of transposable elements in C. capsularis and C. olitorius genome.
	C. capularis				C. olitorius
	Number	Length (Mb)	% of repeats	% of genome	Number	Length (Mb)	% of repeats	% of genome
Total repeat fraction	482666	182562750	100	53.6	529791	233621785	100	59.33
Class I: Retroelement	196879	122711710	67.22	36.03	229833	161078125	68.95	40.91
LTR Retrotransposon	106862	92539611	50.69	27.17	124639	125365119	53.66	31.84
Ty1/Copia	18445	12970077	7.1	3.81	16923	14437327	6.18	3.67
Ty3/Gypsy	46219	54887128	30.06	16.11	60428	83170456	35.6	21.12
Other	42198	24682406	13.52	7.25	47288	27757336	11.88	7.05
Non-LTR Retrotransposon	55433	22029792	12.07	6.47	64001	26188610	11.21	6.65
LINE	43204	20558985	11.26	6.04	49646	24136737	10.33	6.13
SINE	12229	1470807	0.81	0.43	14355	2051873	0.88	0.52
Unclassified retroelement	34584	8142307	4.46	2.39	41193	9524396	4.08	2.42
Class II: DNA transposon	135381	36248759	19.86	10.64	152361	51203504	21.92	13
TIR
CMC [DTC]	2108	921776	0.5	0.27	3197	1330302	0.57	0.34
hAT	17669	5255489	2.88	1.54	14200	5361051	2.29	1.36
Mutator	10350	3488794	1.91	1.02	4393	1701379	0.73	0.43
Tc1/Mariner	5245	1026065	0.56	0.3	6406	1221085	0.52	0.31
PIF/Harbinger	2707	635360	0.35	0.19	1727	392559	0.17	0.1
Other	92057	23895210	13.09	7.02	116032	39976043	17.11	10.15
Helitron	1957	869172	0.48	0.26	2708	1127689	0.48	0.29
Tandem Repeats	128852	27563620	15.1	8.09	126158	30913572	13.23	7.85
Unknown	13770	4659831	2.55	1.37	18222	5682247	2.43	1.44

## Sheet: Table.S9
Supplemental Table 9 Phylogenetic analysis of Malvaceae family.
	Ks_median	divergence time（MYA）
Cc-Co	0.0601764	4.63
Cc-Gr	0.497513	38.27
Cc-Th	0.217796	16.75
Gr-Th	0.372586	28.66

## Sheet: Table.S10
Supplemental Table 10 The GO enrichments of inversion genes between C. capsularis and C. olitorius.
Query	Seed ortholog	e-value	score	best tax lvl	Preferred_name	GO terms	EC number	KEGG KO	KEGG pathway	KEGG module	KEGG reaction	KEGG rclass	BRITE	KEGG TC	CAZy	BiGG reaction	annot lvl	matching OGs	Best OG	COG cat	description
Cc.01G0015020.mrna1	3641.EOY16799	1.6e-248	865.1	Streptophyta		GO:0000003,GO:0003006,GO:0005575,GO:0005622,GO:0005623,GO:0005634,GO:0006139,GO:0006259,GO:0006281,GO:0006325,GO:0006464,GO:0006479,GO:0006725,GO:0006807,GO:0006950,GO:0006974,GO:0006996,GO:0007275,GO:0008150,GO:0008152,GO:0008213,GO:0009314,GO:0009411,GO:0009416,GO:0009628,GO:0009791,GO:0009987,GO:0010224,GO:0010228,GO:0016043,GO:0016569,GO:0016570,GO:0016571,GO:0019538,GO:0022414,GO:0032259,GO:…	2.1.1.43	ko:K11423	ko00310,map00310		R03875,R03938,R04866,R04867	RC00003,RC00060,RC00181,RC00496	ko00000,ko00001,ko01000,ko03036				Viridiplantae	37IAK@33090,3GH3P@35493,COG2940@1,KOG4442@2759	NA|NA|NA	U	Histone-lysine N-methyltransferase
Cc.04G0009460.mrna1	3750.XP_008355464.1	5.4e-08	63.5	fabids		GO:0003674,GO:0003824,GO:0005575,GO:0005622,GO:0005623,GO:0005737,GO:0005773,GO:0006725,GO:0006778,GO:0006787,GO:0006807,GO:0006950,GO:0006952,GO:0008150,GO:0008152,GO:0009056,GO:0009605,GO:0009607,GO:0009617,GO:0009620,GO:0009987,GO:0015994,GO:0015996,GO:0016787,GO:0016788,GO:0019439,GO:0033013,GO:0033015,GO:0034641,GO:0042440,GO:0042742,GO:0043207,GO:0043226,GO:0043227,GO:0043229,GO:0043231,GO:…	3.1.1.14	ko:K08099	ko00860,ko01100,ko01110,map00860,map01100,map01110		R05618,R09068	RC00020,RC00041	ko00000,ko00001,ko01000				Viridiplantae	28KQ9@1,2QT6A@2759,37P0Y@33090,3GERA@35493,4JGMJ@91835	NA|NA|NA	S	Chlorophyllase-1-like
Cc.01G0014990.mrna1	3641.EOY16805	1.5e-166	592.4	Streptophyta		GO:0003674,GO:0003824,GO:0004601,GO:0005575,GO:0005618,GO:0005622,GO:0005623,GO:0005737,GO:0005773,GO:0005911,GO:0008150,GO:0008152,GO:0009505,GO:0009506,GO:0009636,GO:0009664,GO:0009987,GO:0016020,GO:0016043,GO:0016209,GO:0016491,GO:0016684,GO:0030054,GO:0030312,GO:0042221,GO:0043226,GO:0043227,GO:0043229,GO:0043231,GO:0044424,GO:0044444,GO:0044464,GO:0045229,GO:0050896,GO:0051716,GO:0055044,GO:…	1.11.1.7	ko:K00430	ko00940,ko01100,ko01110,map00940,map01100,map01110		R00602,R02596,R03919,R04007,R07443	RC00034	ko00000,ko00001,ko01000				Viridiplantae	2C0PQ@1,2QT8W@2759,37QSI@33090,3GBJG@35493	NA|NA|NA	Q	Belongs to the peroxidase family. Classical plant (class III) peroxidase subfamily
Cc.01G0014980.mrna1	3641.EOY16806	1.7e-213	748.8	Streptophyta				ko:K14638					ko00000,ko02000	2.A.17.3			Viridiplantae	37KBW@33090,3G9DK@35493,COG3104@1,KOG1237@2759	NA|NA|NA	E	Encoded by
Cc.01G0014970.mrna1	3641.EOY33743	1.7e-175	622.5	Streptophyta		GO:0001101,GO:0003674,GO:0003824,GO:0005575,GO:0005622,GO:0005623,GO:0005737,GO:0005829,GO:0006066,GO:0006082,GO:0006629,GO:0006714,GO:0006720,GO:0006721,GO:0006950,GO:0008150,GO:0008152,GO:0008194,GO:0009414,GO:0009415,GO:0009628,GO:0009687,GO:0009819,GO:0009987,GO:0010029,GO:0010030,GO:0010035,GO:0010294,GO:0016740,GO:0016757,GO:0016758,GO:0019752,GO:0032787,GO:0035251,GO:0042221,GO:0042592,GO:…											Viridiplantae	37MYI@33090,3G8WS@35493,KOG1192@1,KOG1192@2759	NA|NA|NA	CG	Belongs to the UDP-glycosyltransferase family
Cc.07G0023490.mrna1	3641.EOY33743	3.4e-64	251.1	Streptophyta		GO:0001101,GO:0003674,GO:0003824,GO:0005575,GO:0005622,GO:0005623,GO:0005737,GO:0005829,GO:0006066,GO:0006082,GO:0006629,GO:0006714,GO:0006720,GO:0006721,GO:0006950,GO:0008150,GO:0008152,GO:0008194,GO:0009414,GO:0009415,GO:0009628,GO:0009687,GO:0009819,GO:0009987,GO:0010029,GO:0010030,GO:0010035,GO:0010294,GO:0016740,GO:0016757,GO:0016758,GO:0019752,GO:0032787,GO:0035251,GO:0042221,GO:0042592,GO:…											Viridiplantae	37MYI@33090,3G8WS@35493,KOG1192@1,KOG1192@2759	NA|NA|NA	CG	Belongs to the UDP-glycosyltransferase family
Cc.07G0023520.mrna1	3641.EOY33743	3.8e-81	307.8	Streptophyta		GO:0001101,GO:0003674,GO:0003824,GO:0005575,GO:0005622,GO:0005623,GO:0005737,GO:0005829,GO:0006066,GO:0006082,GO:0006629,GO:0006714,GO:0006720,GO:0006721,GO:0006950,GO:0008150,GO:0008152,GO:0008194,GO:0009414,GO:0009415,GO:0009628,GO:0009687,GO:0009819,GO:0009987,GO:0010029,GO:0010030,GO:0010035,GO:0010294,GO:0016740,GO:0016757,GO:0016758,GO:0019752,GO:0032787,GO:0035251,GO:0042221,GO:0042592,GO:…											Viridiplantae	37MYI@33090,3G8WS@35493,KOG1192@1,KOG1192@2759	NA|NA|NA	CG	Belongs to the UDP-glycosyltransferase family
Cc.01G0014960.mrna1	29760.VIT_05s0077g02320.t01	1.8e-09	68.6	Streptophyta													Viridiplantae	2CR4R@1,2S46H@2759,37WG3@33090,3GK1E@35493	NA|NA|NA	S	Hypoxia-responsive family
Cc.01G0014940.mrna1	3641.EOY16808	1.1e-35	155.6	Streptophyta													Viridiplantae	2DEB9@1,2S5PU@2759,37W32@33090,3GKFJ@35493	NA|NA|NA	S	Domain of unknown function (DUF3511)
Cc.02G0001820.mrna1	29730.Gorai.005G077700.1	2.4e-09	66.6	Streptophyta													Viridiplantae	2DEB9@1,2S5PU@2759,37W32@33090,3GKFJ@35493	NA|NA|NA	S	Domain of unknown function (DUF3511)
Cc.07G0018310.mrna1	161934.XP_010674743.1	1.7e-53	216.1	Streptophyta													Viridiplantae	2EIRK@1,2SP3V@2759,37ZYC@33090,3GPUZ@35493	NA|NA|NA	S	Serine threonine-protein phosphatase 7 long form homolog
Cc.01G0014930.mrna1	3641.EOY16810	8.1e-231	806.6	Streptophyta		GO:0003674,GO:0003824,GO:0004672,GO:0004674,GO:0004693,GO:0005575,GO:0005622,GO:0005623,GO:0005634,GO:0005886,GO:0006464,GO:0006468,GO:0006793,GO:0006796,GO:0006807,GO:0008150,GO:0008152,GO:0009987,GO:0016020,GO:0016301,GO:0016310,GO:0016740,GO:0016772,GO:0016773,GO:0019538,GO:0036211,GO:0043170,GO:0043226,GO:0043227,GO:0043229,GO:0043231,GO:0043412,GO:0044237,GO:0044238,GO:0044260,GO:0044267,GO:…	2.7.11.22,2.7.11.23	ko:K08819					ko00000,ko01000,ko01001				Viridiplantae	37JWP@33090,3G988@35493,KOG0600@1,KOG0600@2759	NA|NA|NA	T	serine threonine-protein kinase
Cc.02G0001830.mrna1	3694.POPTR_0007s06980.1	7.6e-74	283.1	fabids		GO:0003674,GO:0003824,GO:0004672,GO:0004674,GO:0004693,GO:0005575,GO:0005622,GO:0005623,GO:0005634,GO:0005886,GO:0006464,GO:0006468,GO:0006793,GO:0006796,GO:0006807,GO:0008150,GO:0008152,GO:0009987,GO:0016020,GO:0016301,GO:0016310,GO:0016740,GO:0016772,GO:0016773,GO:0019538,GO:0036211,GO:0043170,GO:0043226,GO:0043227,GO:0043229,GO:0043231,GO:0043412,GO:0044237,GO:0044238,GO:0044260,GO:0044267,GO:…	2.7.11.22,2.7.11.23	ko:K08819					ko00000,ko01000,ko01001				Viridiplantae	37JWP@33090,3G988@35493,4JM83@91835,KOG0600@1,KOG0600@2759	NA|NA|NA	T	Serine threonine-protein kinase
Cc.01G0014920.mrna1	3641.EOY16811	7e-13	79.7	Streptophyta													Viridiplantae	2E1BZ@1,2S8PF@2759,37XEI@33090,3GM5A@35493	NA|NA|NA
Cc.01G0014910.mrna1	29730.Gorai.009G258300.1	4.2e-50	204.5	Streptophyta	HLIP	GO:0005575,GO:0005622,GO:0005623,GO:0005737,GO:0008150,GO:0009314,GO:0009416,GO:0009507,GO:0009534,GO:0009535,GO:0009536,GO:0009579,GO:0009628,GO:0009642,GO:0016020,GO:0031976,GO:0031984,GO:0034357,GO:0042651,GO:0043226,GO:0043227,GO:0043229,GO:0043231,GO:0044422,GO:0044424,GO:0044434,GO:0044435,GO:0044436,GO:0044444,GO:0044446,GO:0044464,GO:0050896,GO:0055035											Viridiplantae	2CXIH@1,2RXUG@2759,37TYJ@33090,3GHZF@35493	NA|NA|NA	S	One-helix protein
Cc.01G0014900.mrna1	3641.EOY16814	2.8e-89	334.7	Streptophyta													Viridiplantae	29MMU@1,2RUXZ@2759,37QB7@33090,3GBGI@35493	NA|NA|NA
Cc.01G0014890.mrna1	3641.EOY16817	2.4e-105	388.3	Streptophyta													Viridiplantae	2CCPC@1,2QQY0@2759,37R6U@33090,3G7HY@35493	NA|NA|NA	S	conserved protein UCP009193
Cc.01G0014880.mrna1	3641.EOY16819	7.1e-173	613.2	Streptophyta		GO:0003674,GO:0005215,GO:0005575,GO:0005622,GO:0005623,GO:0005737,GO:0005794,GO:0005886,GO:0006810,GO:0008150,GO:0012505,GO:0015291,GO:0015297,GO:0015780,GO:0015931,GO:0016020,GO:0022804,GO:0022857,GO:0043226,GO:0043227,GO:0043229,GO:0043231,GO:0044424,GO:0044444,GO:0044464,GO:0051179,GO:0051234,GO:0055085,GO:0071702,GO:0071705,GO:0071944,GO:0090480,GO:1901264		ko:K15285					ko00000,ko02000				Viridiplantae	37ISK@33090,3GE7Q@35493,KOG1441@1,KOG1441@2759	NA|NA|NA	EG	UDP-galactose transporter 2-like
Cc.02G0001870.mrna1	29730.Gorai.009G286100.1	7.5e-45	186.4	Streptophyta		GO:0003674,GO:0005215,GO:0005575,GO:0005622,GO:0005623,GO:0005737,GO:0005794,GO:0005886,GO:0006810,GO:0008150,GO:0012505,GO:0015291,GO:0015297,GO:0015780,GO:0015931,GO:0016020,GO:0022804,GO:0022857,GO:0043226,GO:0043227,GO:0043229,GO:0043231,GO:0044424,GO:0044444,GO:0044464,GO:0051179,GO:0051234,GO:0055085,GO:0071702,GO:0071705,GO:0071944,GO:0090480,GO:1901264		ko:K15285					ko00000,ko02000				Viridiplantae	37ISK@33090,3GE7Q@35493,KOG1441@1,KOG1441@2759	NA|NA|NA	EG	UDP-galactose transporter 2-like
Cc.01G0014870.mrna1	29730.Gorai.005G077200.1	1.6e-76	292.0	Streptophyta		GO:0003674,GO:0003676,GO:0003723,GO:0003729,GO:0003735,GO:0005198,GO:0005488,GO:0005575,GO:0005618,GO:0005622,GO:0005623,GO:0005634,GO:0005730,GO:0005737,GO:0005773,GO:0005774,GO:0005829,GO:0005840,GO:0005886,GO:0005911,GO:0006412,GO:0006413,GO:0006518,GO:0006807,GO:0008150,GO:0008152,GO:0009058,GO:0009059,GO:0009506,GO:0009987,GO:0010467,GO:0015935,GO:0016020,GO:0019538,GO:0022613,GO:0022626,GO:…		ko:K02964	ko03010,map03010	M00177			br01610,ko00000,ko00001,ko00002,ko03011				Viridiplantae	37Q2K@33090,3GA1U@35493,COG0099@1,KOG3311@2759	NA|NA|NA	J	Belongs to the universal ribosomal protein uS13 family
Cc.04G0030790.mrna1	3641.EOY28946	3.6e-118	432.2	Streptophyta				ko:K11111		M00424			ko00000,ko00002,ko03032				Viridiplantae	2CMZ8@1,2QSW7@2759,37R4K@33090,3GFJJ@35493	NA|NA|NA	K	SANT SWI3, ADA2, N-CoR and TFIIIB'' DNA-binding domains
Cc.01G0014850.mrna1	3641.EOY28946	1.9e-119	436.4	Streptophyta				ko:K11111		M00424			ko00000,ko00002,ko03032				Viridiplantae	2CMZ8@1,2QSW7@2759,37R4K@33090,3GFJJ@35493	NA|NA|NA	K	SANT SWI3, ADA2, N-CoR and TFIIIB'' DNA-binding domains
Cc.06G0021350.mrna1	3641.EOY28946	2.6e-31	142.1	Streptophyta				ko:K11111		M00424			ko00000,ko00002,ko03032				Viridiplantae	2CMZ8@1,2QSW7@2759,37R4K@33090,3GFJJ@35493	NA|NA|NA	K	SANT SWI3, ADA2, N-CoR and TFIIIB'' DNA-binding domains
Cc.07G0008310.mrna1	3712.Bo3g170850.1	1.5e-27	128.6	Brassicales				ko:K03363	ko04110,ko04111,ko04113,ko04114,ko04120,ko05166,ko05203,map04110,map04111,map04113,map04114,map04120,map05166,map05203	M00389			ko00000,ko00001,ko00002,ko03036,ko04121				Viridiplantae	37JEQ@33090,3G8CC@35493,3HRVT@3699,COG2319@1,KOG0305@2759	NA|NA|NA	DO	Cell division cycle 20.2, cofactor of APC complex-like
Cc.01G0014830.mrna1	29730.Gorai.007G011400.1	2.4e-159	568.9	Streptophyta		GO:0000151,GO:0003674,GO:0005488,GO:0005515,GO:0005575,GO:0005622,GO:0005623,GO:0005634,GO:0019899,GO:0019900,GO:0031461,GO:0032991,GO:0033597,GO:0043226,GO:0043227,GO:0043229,GO:0043231,GO:0044422,GO:0044424,GO:0044428,GO:0044446,GO:0044464,GO:0080008,GO:1902494,GO:1990234		ko:K03363	ko04110,ko04111,ko04113,ko04114,ko04120,ko05166,ko05203,map04110,map04111,map04113,map04114,map04120,map05166,map05203	M00389			ko00000,ko00001,ko00002,ko03036,ko04121				Viridiplantae	37JEQ@33090,3G8CC@35493,COG2319@1,KOG0305@2759	NA|NA|NA	DO	Cell division cycle 20.2, cofactor of APC complex-like
Cc.03G0018130.mrna1	29730.Gorai.007G011400.1	7.9e-142	510.0	Streptophyta		GO:0000151,GO:0003674,GO:0005488,GO:0005515,GO:0005575,GO:0005622,GO:0005623,GO:0005634,GO:0019899,GO:0019900,GO:0031461,GO:0032991,GO:0033597,GO:0043226,GO:0043227,GO:0043229,GO:0043231,GO:0044422,GO:0044424,GO:0044428,GO:0044446,GO:0044464,GO:0080008,GO:1902494,GO:1990234		ko:K03363	ko04110,ko04111,ko04113,ko04114,ko04120,ko05166,ko05203,map04110,map04111,map04113,map04114,map04120,map05166,map05203	M00389			ko00000,ko00001,ko00002,ko03036,ko04121				Viridiplantae	37JEQ@33090,3G8CC@35493,COG2319@1,KOG0305@2759	NA|NA|NA	DO	Cell division cycle 20.2, cofactor of APC complex-like
Cc.01G0000910.mrna1	29730.Gorai.007G011400.1	2e-121	442.2	Streptophyta		GO:0000151,GO:0003674,GO:0005488,GO:0005515,GO:0005575,GO:0005622,GO:0005623,GO:0005634,GO:0019899,GO:0019900,GO:0031461,GO:0032991,GO:0033597,GO:0043226,GO:0043227,GO:0043229,GO:0043231,GO:0044422,GO:0044424,GO:0044428,GO:0044446,GO:0044464,GO:0080008,GO:1902494,GO:1990234		ko:K03363	ko04110,ko04111,ko04113,ko04114,ko04120,ko05166,ko05203,map04110,map04111,map04113,map04114,map04120,map05166,map05203	M00389			ko00000,ko00001,ko00002,ko03036,ko04121				Viridiplantae	37JEQ@33090,3G8CC@35493,COG2319@1,KOG0305@2759	NA|NA|NA	DO	Cell division cycle 20.2, cofactor of APC complex-like
Cc.01G0014820.mrna1	102107.XP_008245459.1	2.1e-16	92.8	fabids		GO:0000003,GO:0000151,GO:0001101,GO:0001558,GO:0001932,GO:0001934,GO:0003006,GO:0003674,GO:0005488,GO:0005515,GO:0005575,GO:0005622,GO:0005623,GO:0005737,GO:0006950,GO:0007154,GO:0007165,GO:0007275,GO:0008150,GO:0008361,GO:0009267,GO:0009605,GO:0009719,GO:0009790,GO:0009791,GO:0009793,GO:0009888,GO:0009893,GO:0009894,GO:0009987,GO:0009991,GO:0010033,GO:0010073,GO:0010074,GO:0010154,GO:0010243,GO:…		ko:K07204	ko04136,ko04138,ko04140,ko04150,ko04151,ko04152,ko04211,ko04213,ko04714,ko04910,ko05206,map04136,map04138,map04140,map04150,map04151,map04152,map04211,map04213,map04714,map04910,map05206				ko00000,ko00001,ko04131				Viridiplantae	37PUI@33090,3G8NN@35493,4JHEU@91835,KOG1517@1,KOG1517@2759	NA|NA|NA	D	Regulatory-associated protein of TOR
Cc.01G0014800.mrna1	3988.XP_002537268.1	5.7e-69	266.9	fabids		GO:0000003,GO:0000272,GO:0000746,GO:0000747,GO:0000920,GO:0000935,GO:0000936,GO:0001871,GO:0003674,GO:0003824,GO:0004553,GO:0005488,GO:0005575,GO:0005622,GO:0005623,GO:0005856,GO:0005937,GO:0005975,GO:0005976,GO:0006073,GO:0006074,GO:0006076,GO:0008150,GO:0008152,GO:0008422,GO:0009056,GO:0009057,GO:0009251,GO:0009986,GO:0009987,GO:0010383,GO:0015629,GO:0015926,GO:0016043,GO:0016052,GO:0016787,GO:…	3.2.1.6	ko:K01180					ko00000,ko01000				Viridiplantae	37K2N@33090,3GDB9@35493,4JDF4@91835,COG5498@1,KOG2254@2759	NA|NA|NA	G	Endo-1,3(4)-beta-glucanase
Cc.01G0014770.mrna1	3641.EOX99569	1.6e-64	253.1	Streptophyta		GO:0003674,GO:0003824,GO:0004842,GO:0005102,GO:0005488,GO:0005515,GO:0005575,GO:0005622,GO:0005623,GO:0005634,GO:0005737,GO:0005886,GO:0006464,GO:0006807,GO:0007275,GO:0007568,GO:0008150,GO:0008152,GO:0009889,GO:0009890,GO:0009892,GO:0009894,GO:0009987,GO:0010115,GO:0010150,GO:0010271,GO:0010380,GO:0010565,GO:0016020,GO:0016567,GO:0016740,GO:0019216,GO:0019222,GO:0019538,GO:0019747,GO:0019787,GO:…											Viridiplantae	37HRR@33090,3GG1Y@35493,KOG0167@1,KOG0167@2759	NA|NA|NA	O	RING-type E3 ubiquitin transferase
Cc.01G0014760.mrna1	3641.EOY16834	6.6e-247	859.8	Streptophyta		GO:0003674,GO:0003824,GO:0004180,GO:0004181,GO:0004185,GO:0005488,GO:0005515,GO:0005575,GO:0005576,GO:0005615,GO:0005622,GO:0005623,GO:0005634,GO:0005737,GO:0005768,GO:0005794,GO:0005802,GO:0006508,GO:0006518,GO:0006807,GO:0008150,GO:0008152,GO:0008233,GO:0008235,GO:0008236,GO:0008237,GO:0008238,GO:0009987,GO:0010008,GO:0010467,GO:0012505,GO:0016020,GO:0016485,GO:0016787,GO:0017171,GO:0019538,GO:…	3.4.17.22	ko:K07752					ko00000,ko01000,ko01002				Viridiplantae	37KT8@33090,3G9UJ@35493,KOG2649@1,KOG2649@2759	NA|NA|NA	S	carboxypeptidase
Cc.01G0014750.mrna1	77586.LPERR01G24820.1	6.4e-224	784.3	Poales													Viridiplantae	28I9G@1,2QQJV@2759,37M6M@33090,3GC4G@35493,3IEEJ@38820,3KPFQ@4447	NA|NA|NA	S	Allinase
Cc.03G0008630.mrna1	218851.Aquca_003_00145.1	9e-16	89.7	Viridiplantae			3.6.4.12	ko:K15255					ko00000,ko01000,ko03029,ko03032				Viridiplantae	37I5H@33090,COG0507@1,KOG0987@2759	NA|NA|NA	D	Belongs to the helicase family
Cc.01G0014730.mrna1	3641.EOY16840	1.8e-19	102.1	Streptophyta													Viridiplantae	28I9G@1,2QQJV@2759,37M6M@33090,3GC4G@35493	NA|NA|NA	S	Tryptophan aminotransferase-related protein
Cc.01G0014720.mrna1	3641.EOX99134	0.0	3271.5	Streptophyta				ko:K17592					ko00000,ko01009				Viridiplantae	28IDA@1,2QQPY@2759,37MBW@33090,3GEHS@35493	NA|NA|NA	O	negative regulation of inclusion body assembly
Cc.01G0014710.mrna1	77586.LPERR01G24820.1	9.8e-231	807.0	Poales													Viridiplantae	28I9G@1,2QQJV@2759,37M6M@33090,3GC4G@35493,3IEEJ@38820,3KPFQ@4447	NA|NA|NA	S	Allinase
Cc.01G0014700.mrna1	3641.EOY16843	1.7e-226	792.0	Streptophyta													Viridiplantae	28I9G@1,2QQJV@2759,37M6M@33090,3GC4G@35493	NA|NA|NA	S	Tryptophan aminotransferase-related protein
Cc.01G0014690.mrna1	3641.EOY16844	2.2e-158	565.1	Streptophyta		GO:0000095,GO:0003674,GO:0005215,GO:0005575,GO:0005622,GO:0005623,GO:0005737,GO:0005739,GO:0005740,GO:0005743,GO:0006810,GO:0006839,GO:0006855,GO:0008150,GO:0009507,GO:0009526,GO:0009536,GO:0009941,GO:0015238,GO:0015805,GO:0015893,GO:0016020,GO:0016021,GO:0019866,GO:0022857,GO:0031090,GO:0031224,GO:0031966,GO:0031967,GO:0031975,GO:0042221,GO:0042493,GO:0043226,GO:0043227,GO:0043229,GO:0043231,GO:…		ko:K15111					ko00000,ko02000	2.A.29.18			Viridiplantae	37KH0@33090,3G7KW@35493,KOG0768@1,KOG0768@2759	NA|NA|NA	C	Belongs to the mitochondrial carrier (TC 2.A.29) family
Cc.03G0006920.mrna1	3641.EOY16844	5.8e-10	69.3	Streptophyta		GO:0000095,GO:0003674,GO:0005215,GO:0005575,GO:0005622,GO:0005623,GO:0005737,GO:0005739,GO:0005740,GO:0005743,GO:0006810,GO:0006839,GO:0006855,GO:0008150,GO:0009507,GO:0009526,GO:0009536,GO:0009941,GO:0015238,GO:0015805,GO:0015893,GO:0016020,GO:0016021,GO:0019866,GO:0022857,GO:0031090,GO:0031224,GO:0031966,GO:0031967,GO:0031975,GO:0042221,GO:0042493,GO:0043226,GO:0043227,GO:0043229,GO:0043231,GO:…		ko:K15111					ko00000,ko02000	2.A.29.18			Viridiplantae	37KH0@33090,3G7KW@35493,KOG0768@1,KOG0768@2759	NA|NA|NA	C	Belongs to the mitochondrial carrier (TC 2.A.29) family
Cc.03G0012010.mrna1	3641.EOY16844	1.6e-10	71.2	Streptophyta		GO:0000095,GO:0003674,GO:0005215,GO:0005575,GO:0005622,GO:0005623,GO:0005737,GO:0005739,GO:0005740,GO:0005743,GO:0006810,GO:0006839,GO:0006855,GO:0008150,GO:0009507,GO:0009526,GO:0009536,GO:0009941,GO:0015238,GO:0015805,GO:0015893,GO:0016020,GO:0016021,GO:0019866,GO:0022857,GO:0031090,GO:0031224,GO:0031966,GO:0031967,GO:0031975,GO:0042221,GO:0042493,GO:0043226,GO:0043227,GO:0043229,GO:0043231,GO:…		ko:K15111					ko00000,ko02000	2.A.29.18			Viridiplantae	37KH0@33090,3G7KW@35493,KOG0768@1,KOG0768@2759	NA|NA|NA	C	Belongs to the mitochondrial carrier (TC 2.A.29) family
Cc.01G0014680.mrna1	15368.BRADI1G25100.1	1.9e-10	72.8	Poales													Viridiplantae	2D5HM@1,2SYKP@2759,388IG@33090,3H00D@35493,3IK1M@38820,3M7ZB@4447	NA|NA|NA
Cc.06G0002540.mrna1	29760.VIT_07s0031g02450.t01	3e-21	108.6	Streptophyta													Viridiplantae	2BYPQ@1,2S2HS@2759,37UY6@33090,3GITS@35493	NA|NA|NA	S	Myb/SANT-like DNA-binding domain
Cc.01G0014670.mrna1	3641.EOY16847	3.5e-191	674.1	Streptophyta		GO:0003674,GO:0003824,GO:0004103,GO:0004305,GO:0005575,GO:0005622,GO:0005623,GO:0005737,GO:0005829,GO:0006629,GO:0006644,GO:0006646,GO:0006650,GO:0006656,GO:0006657,GO:0006793,GO:0006796,GO:0006807,GO:0006950,GO:0008150,GO:0008152,GO:0008610,GO:0008654,GO:0009058,GO:0009611,GO:0009987,GO:0016301,GO:0016310,GO:0016740,GO:0016772,GO:0016773,GO:0019637,GO:0044237,GO:0044238,GO:0044249,GO:0044255,GO:…	2.7.1.32,2.7.1.82	ko:K02945,ko:K14156	ko00564,ko01100,ko03010,ko05231,map00564,map01100,map03010,map05231	M00090,M00092,M00178	R01021,R01468	RC00002,RC00017	br01610,ko00000,ko00001,ko00002,ko01000,ko03011				Viridiplantae	37NWX@33090,3GCRP@35493,COG0510@1,KOG2686@2759	NA|NA|NA	M	choline kinase
Cc.06G0011500.mrna1	90675.XP_010471174.1	1.9e-33	148.3	Brassicales		GO:0003674,GO:0003824,GO:0004103,GO:0004305,GO:0005575,GO:0005622,GO:0005623,GO:0005737,GO:0005829,GO:0006629,GO:0006644,GO:0006646,GO:0006650,GO:0006656,GO:0006657,GO:0006793,GO:0006796,GO:0006807,GO:0006950,GO:0008150,GO:0008152,GO:0008610,GO:0008654,GO:0009058,GO:0009611,GO:0009987,GO:0016301,GO:0016310,GO:0016740,GO:0016772,GO:0016773,GO:0019637,GO:0044237,GO:0044238,GO:0044249,GO:0044255,GO:…	2.7.1.32,2.7.1.82	ko:K02945,ko:K14156	ko00564,ko01100,ko03010,ko05231,map00564,map01100,map03010,map05231	M00090,M00092,M00178	R01021,R01468	RC00002,RC00017	br01610,ko00000,ko00001,ko00002,ko01000,ko03011				Viridiplantae	37NWX@33090,3GCRP@35493,3HXHV@3699,COG0510@1,KOG2686@2759	NA|NA|NA	M	choline kinase
Cc.01G0014660.mrna1	3641.EOY16849	5.2e-163	580.5	Streptophyta				ko:K11168					ko00000,ko01000				Viridiplantae	37NBZ@33090,3GBCG@35493,COG1028@1,KOG1208@2759	NA|NA|NA	Q	Dehydrogenase reductase SDR family member
Cc.01G0014640.mrna1	3641.EOY20313	5.5e-120	437.2	Streptophyta				ko:K02838					ko00000,ko03012				Viridiplantae	37KRA@33090,3GGI9@35493,COG0233@1,KOG4759@2759	NA|NA|NA	J	Ribosome-recycling factor
Cc.01G0014630.mrna1	3641.EOY18714	4.3e-85	321.6	Streptophyta		GO:0000209,GO:0003674,GO:0003824,GO:0004842,GO:0006464,GO:0006508,GO:0006511,GO:0006807,GO:0008150,GO:0008152,GO:0009056,GO:0009057,GO:0009987,GO:0010498,GO:0016567,GO:0016740,GO:0019538,GO:0019787,GO:0019941,GO:0030163,GO:0032446,GO:0036211,GO:0043161,GO:0043170,GO:0043412,GO:0043632,GO:0044237,GO:0044238,GO:0044248,GO:0044257,GO:0044260,GO:0044265,GO:0044267,GO:0051603,GO:0061630,GO:0061659,GO:…											Viridiplantae	380CG@33090,3GKUT@35493,KOG0800@1,KOG0800@2759	NA|NA|NA	O	E3 ubiquitin-protein ligase
Cc.01G0014620.mrna1	3641.EOY16858	2.3e-113	416.0	Streptophyta		GO:0001101,GO:0003674,GO:0003676,GO:0003723,GO:0003727,GO:0005488,GO:0005575,GO:0005622,GO:0005623,GO:0005737,GO:0006139,GO:0006396,GO:0006725,GO:0006807,GO:0006950,GO:0006970,GO:0006996,GO:0008150,GO:0008152,GO:0008380,GO:0009507,GO:0009536,GO:0009628,GO:0009651,GO:0009657,GO:0009658,GO:0009719,GO:0009725,GO:0009737,GO:0009987,GO:0010033,GO:0010467,GO:0016043,GO:0016070,GO:0019843,GO:0022607,GO:…		ko:K15032					ko00000,ko03012,ko03029				Viridiplantae	37M4M@33090,3GAEE@35493,KOG1267@1,KOG1267@2759	NA|NA|NA	K	Transcription termination factor family protein
Cc.01G0014610.mrna1	3641.EOY16860	2e-144	520.0	Streptophyta		GO:0000228,GO:0000278,GO:0000793,GO:0000794,GO:0000798,GO:0000819,GO:0003674,GO:0003682,GO:0005488,GO:0005575,GO:0005622,GO:0005623,GO:0005634,GO:0005694,GO:0006139,GO:0006259,GO:0006281,GO:0006302,GO:0006725,GO:0006807,GO:0006950,GO:0006974,GO:0006996,GO:0007049,GO:0007059,GO:0007062,GO:0008150,GO:0008152,GO:0008278,GO:0009987,GO:0016043,GO:0022402,GO:0031974,GO:0031981,GO:0032991,GO:0033554,GO:…		ko:K06670	ko04110,ko04111,map04110,map04111				ko00000,ko00001,ko03036				Viridiplantae	37RK2@33090,3GD2W@35493,KOG1213@1,KOG1213@2759	NA|NA|NA	D	Sister chromatid cohesion 1 protein
Cc.01G0014600.mrna1	29730.Gorai.006G187200.1	2e-147	528.9	Streptophyta				ko:K14818					ko00000,ko03009				Viridiplantae	37QFP@33090,3GCYP@35493,KOG0296@1,KOG0296@2759	NA|NA|NA	H	Angio-associated migratory cell
Cc.01G0014590.mrna1	3641.EOY25538	1.9e-265	921.8	Streptophyta		GO:0000003,GO:0000280,GO:0003006,GO:0005575,GO:0005622,GO:0005623,GO:0005634,GO:0006996,GO:0007049,GO:0007140,GO:0007275,GO:0007276,GO:0008150,GO:0009555,GO:0009556,GO:0009987,GO:0016043,GO:0019953,GO:0022402,GO:0022412,GO:0022414,GO:0032501,GO:0032502,GO:0032504,GO:0034293,GO:0043226,GO:0043227,GO:0043229,GO:0043231,GO:0043934,GO:0044424,GO:0044464,GO:0044703,GO:0048229,GO:0048232,GO:0048236,GO:…											Viridiplantae	28KBX@1,2QQBN@2759,37ICU@33090,3GFS3@35493	NA|NA|NA	S	cell division
Cc.01G0014580.mrna1	71139.XP_010054785.1	2.7e-20	106.3	Eukaryota													Eukaryota	2D21R@1,2S4XD@2759	NA|NA|NA	S	Retrotransposon gag protein
Cc.01G0014560.mrna1	29730.Gorai.009G259400.1	5.9e-85	320.5	Streptophyta	MRPL13			ko:K02871	ko03010,map03010	M00178,M00179			br01610,ko00000,ko00001,ko00002,ko03011				Viridiplantae	37PZB@33090,3G87X@35493,COG0102@1,KOG3203@2759	NA|NA|NA	J	ribosomal protein L13
Cc.01G0002340.mrna1	29730.Gorai.009G259400.1	1.1e-69	269.2	Streptophyta	MRPL13			ko:K02871	ko03010,map03010	M00178,M00179			br01610,ko00000,ko00001,ko00002,ko03011				Viridiplantae	37PZB@33090,3G87X@35493,COG0102@1,KOG3203@2759	NA|NA|NA	J	ribosomal protein L13
Cc.01G0014550.mrna1	4081.Solyc00g042640.1.1	7.3e-32	144.1	asterids			3.6.4.12	ko:K15255					ko00000,ko01000,ko03029,ko03032				Viridiplantae	37I5H@33090,3GC0A@35493,44R8D@71274,COG0507@1,KOG0987@2759	NA|NA|NA	D	Belongs to the helicase family
Cc.01G0014530.mrna1	3641.EOY16869	1.9e-281	974.9	Streptophyta	IP5PI	GO:0003674,GO:0003824,GO:0004439,GO:0004445,GO:0005975,GO:0006066,GO:0006629,GO:0006644,GO:0006650,GO:0006793,GO:0006796,GO:0007275,GO:0008150,GO:0008152,GO:0009056,GO:0009791,GO:0009845,GO:0009987,GO:0016311,GO:0016787,GO:0016788,GO:0016791,GO:0019637,GO:0019751,GO:0030258,GO:0032501,GO:0032502,GO:0032957,GO:0034485,GO:0034593,GO:0034594,GO:0034595,GO:0042578,GO:0043647,GO:0044237,GO:0044238,GO:…	3.1.3.36	ko:K02945,ko:K20279	ko00562,ko01100,ko03010,ko04070,map00562,map01100,map03010,map04070	M00178	R04404,R09827	RC00078	br01610,ko00000,ko00001,ko00002,ko01000,ko03011,ko04131				Viridiplantae	37SE5@33090,3GHEF@35493,COG5411@1,KOG0565@2759	NA|NA|NA	T	phosphatidylinositol dephosphorylation
Cc.03G0010610.mrna1	3641.EOY05656	2.9e-21	109.8	Streptophyta													Viridiplantae	2EG2U@1,2SM4E@2759,388SW@33090,3GXG8@35493	NA|NA|NA
Cc.01G0014520.mrna1	3641.EOY05656	3.9e-33	149.8	Streptophyta													Viridiplantae	2EG2U@1,2SM4E@2759,388SW@33090,3GXG8@35493	NA|NA|NA
Cc.01G0008340.mrna1	3659.XP_004142313.1	7.9e-28	130.6	Eukaryota													Eukaryota	2D0Q0@1,2SEYB@2759	NA|NA|NA
Cc.01G0014510.mrna1	3641.EOY16873	5.5e-241	840.1	Streptophyta				ko:K02945	ko03010,map03010	M00178			br01610,ko00000,ko00001,ko00002,ko03011				Viridiplantae	2QTBZ@2759,37M12@33090,3GE1Q@35493,COG0539@1	NA|NA|NA	J	Ribosomal protein S1-like RNA-binding domain
Cc.01G0014490.mrna1	3641.EOY16876	1.2e-216	760.4	Streptophyta													Viridiplantae	2QUMP@2759,37P29@33090,3GAF0@35493,COG4886@1	NA|NA|NA	T	Belongs to the protein kinase superfamily. Ser Thr protein kinase family
Cc.01G0014480.mrna1	3712.Bo2g034250.1	3e-09	68.6	Streptophyta													Viridiplantae	2CXP5@1,2RYTW@2759,37VJU@33090,3GIAJ@35493	NA|NA|NA	S	LRR-repeat protein
Cc.01G0014470.mrna1	3641.EOY16879	4.5e-62	244.2	Streptophyta													Viridiplantae	2CMFC@1,2S3XZ@2759,37W2K@33090,3GKBR@35493	NA|NA|NA
Cc.01G0014460.mrna1	29730.Gorai.010G195300.1	2.6e-243	847.8	Streptophyta			3.1.3.62,3.1.3.80	ko:K03103	ko00010,ko00562,ko01100,map00010,map00562,map01100		R03434,R09532	RC00017,RC00078	ko00000,ko00001,ko01000				Viridiplantae	37JZY@33090,3GA0X@35493,KOG1382@1,KOG1382@2759	NA|NA|NA	L	Belongs to the histidine acid phosphatase family
Cc.01G0014450.mrna1	29730.Gorai.010G134200.1	1.4e-121	443.7	Streptophyta			3.6.4.13	ko:K13116,ko:K13126	ko03013,ko03015,ko03018,map03013,map03015,map03018				ko00000,ko00001,ko01000,ko03019,ko03041				Viridiplantae	37TVK@33090,3GBYT@35493,COG0513@1,KOG0123@1,KOG0123@2759,KOG0331@2759	NA|NA|NA	A	ATP-dependent RNA helicase
Cc.01G0015380.mrna1	29730.Gorai.005G076700.1	6e-38	163.7	Streptophyta													Viridiplantae	2CY9C@1,2S2XR@2759,37VNH@33090,3GJC1@35493	NA|NA|NA	S	UPF0544 protein C5orf45
Cc.05G0005440.mrna1	29730.Gorai.005G076700.1	1.1e-51	209.9	Streptophyta													Viridiplantae	2CY9C@1,2S2XR@2759,37VNH@33090,3GJC1@35493	NA|NA|NA	S	UPF0544 protein C5orf45
Cc.01G0014440.mrna1	29730.Gorai.005G076700.1	5.4e-57	227.6	Streptophyta													Viridiplantae	2CY9C@1,2S2XR@2759,37VNH@33090,3GJC1@35493	NA|NA|NA	S	UPF0544 protein C5orf45
Cc.01G0001920.mrna1	3641.EOX92925	3.2e-46	192.2	Streptophyta		GO:0003674,GO:0003700,GO:0006355,GO:0008150,GO:0009889,GO:0010468,GO:0010556,GO:0019219,GO:0019222,GO:0031323,GO:0031326,GO:0050789,GO:0050794,GO:0051171,GO:0051252,GO:0060255,GO:0065007,GO:0080090,GO:0140110,GO:1903506,GO:2000112,GO:2001141											Viridiplantae	2CGRX@1,2S55S@2759,37WH1@33090,3GKK2@35493	NA|NA|NA	K	B3 domain-containing protein
Cc.01G0014430.mrna1	3641.EOX92925	3.2e-46	192.2	Streptophyta		GO:0003674,GO:0003700,GO:0006355,GO:0008150,GO:0009889,GO:0010468,GO:0010556,GO:0019219,GO:0019222,GO:0031323,GO:0031326,GO:0050789,GO:0050794,GO:0051171,GO:0051252,GO:0060255,GO:0065007,GO:0080090,GO:0140110,GO:1903506,GO:2000112,GO:2001141											Viridiplantae	2CGRX@1,2S55S@2759,37WH1@33090,3GKK2@35493	NA|NA|NA	K	B3 domain-containing protein
Cc.01G0015370.mrna1	3641.EOX92925	3.2e-46	192.2	Streptophyta		GO:0003674,GO:0003700,GO:0006355,GO:0008150,GO:0009889,GO:0010468,GO:0010556,GO:0019219,GO:0019222,GO:0031323,GO:0031326,GO:0050789,GO:0050794,GO:0051171,GO:0051252,GO:0060255,GO:0065007,GO:0080090,GO:0140110,GO:1903506,GO:2000112,GO:2001141											Viridiplantae	2CGRX@1,2S55S@2759,37WH1@33090,3GKK2@35493	NA|NA|NA	K	B3 domain-containing protein
Cc.01G0014420.mrna1	3641.EOY16897	1.3e-260	905.6	Streptophyta		GO:0000288,GO:0000289,GO:0000956,GO:0003674,GO:0003676,GO:0003723,GO:0003727,GO:0005488,GO:0005575,GO:0005622,GO:0005623,GO:0005634,GO:0005737,GO:0005829,GO:0006139,GO:0006396,GO:0006397,GO:0006401,GO:0006402,GO:0006412,GO:0006413,GO:0006518,GO:0006725,GO:0006807,GO:0008143,GO:0008150,GO:0008152,GO:0009056,GO:0009057,GO:0009058,GO:0009059,GO:0009892,GO:0009894,GO:0009987,GO:0010467,GO:0010468,GO:…		ko:K13126	ko03013,ko03015,ko03018,map03013,map03015,map03018				ko00000,ko00001,ko03019,ko03041				Viridiplantae	37JBH@33090,3GBIT@35493,KOG0123@1,KOG0123@2759	NA|NA|NA	A	Binds the poly(A) tail of mRNA
Cc.01G0014410.mrna1	3641.EOY16898	5.8e-87	327.0	Streptophyta													Viridiplantae	2C4VQ@1,2QTGN@2759,37QJB@33090,3G746@35493	NA|NA|NA	S	isoform X1
Cc.01G0012160.mrna1	161934.XP_010694605.1	5.6e-30	138.7	Streptophyta													Viridiplantae	2D3BU@1,2SR0G@2759,380E0@33090,3GQAT@35493	NA|NA|NA
Cc.01G0014390.mrna1	161934.XP_010669069.1	2.7e-34	152.5	Eukaryota													Eukaryota	2CMGX@1,2QQB8@2759	NA|NA|NA
Cc.01G0014380.mrna1	3760.EMJ01690	1.6e-107	396.0	Streptophyta													Viridiplantae	37Z5S@33090,3GN5Z@35493,COG0657@1,KOG1515@2759	NA|NA|NA	V	Carboxylesterase family
Cc.01G0029640.mrna1	102107.XP_008236605.1	2.1e-101	375.6	Streptophyta													Viridiplantae	37Z5S@33090,3GN5Z@35493,COG0657@1,KOG1515@2759	NA|NA|NA	V	Carboxylesterase family
Cc.01G0014370.mrna1	29730.Gorai.009G259500.1	1.8e-98	365.2	Streptophyta				ko:K07897	ko04137,ko04138,ko04140,ko04144,ko04145,ko05132,ko05146,ko05152,map04137,map04138,map04140,map04144,map04145,map05132,map05146,map05152				ko00000,ko00001,ko04031,ko04131,ko04147				Viridiplantae	37R7D@33090,3G8FV@35493,KOG0394@1,KOG0394@2759	NA|NA|NA	U	Ras-related protein
Cc.01G0017680.mrna1	3641.EOY08376	6.6e-18	97.4	Streptophyta													Viridiplantae	37M1D@33090,3GIQE@35493,COG2801@1,KOG0017@2759	NA|NA|NA	L	Retrotransposon gag protein
Cc.01G0014350.mrna1	29730.Gorai.006G072400.1	2.5e-20	105.5	Viridiplantae													Viridiplantae	2CN5X@1,2QU1T@2759,37T40@33090	NA|NA|NA
Cc.01G0014330.mrna1	3641.EOY01642	1.4e-57	230.3	Streptophyta		GO:0003674,GO:0003824,GO:0005575,GO:0005622,GO:0005623,GO:0005737,GO:0005794,GO:0005829,GO:0005911,GO:0006139,GO:0006725,GO:0006793,GO:0006807,GO:0008150,GO:0008152,GO:0009225,GO:0009506,GO:0009832,GO:0009987,GO:0012505,GO:0016020,GO:0016853,GO:0016866,GO:0030054,GO:0033356,GO:0034641,GO:0042546,GO:0043226,GO:0043227,GO:0043229,GO:0043231,GO:0044085,GO:0044237,GO:0044238,GO:0044281,GO:0044424,GO:…	5.4.99.30	ko:K13379	ko00520,map00520		R09009	RC02396	ko00000,ko00001,ko01000,ko01003		GT75		Viridiplantae	2QSDP@2759,37P8P@33090,3GAX4@35493,arCOG06245@1	NA|NA|NA	S	UDP-arabinopyranose mutase activity
Cc.01G0014320.mrna1	3641.EOY16908	1.6e-32	146.0	Streptophyta													Viridiplantae	28JIG@1,2S01U@2759,37VBB@33090,3GIZP@35493	NA|NA|NA	K	WRKY Transcription Factor
Cc.01G0014310.mrna1	3641.EOY16909	2.6e-75	288.1	Streptophyta													Viridiplantae	29UPJ@1,2RXJ5@2759,37TVX@33090,3GHV7@35493	NA|NA|NA
Cc.01G0014300.mrna1	3641.EOY04076	4.2e-19	104.0	Streptophyta													Viridiplantae	2EJAP@1,2SPHZ@2759,38055@33090,3GPVF@35493	NA|NA|NA	S	Plant mobile domain
Cc.01G0014290.mrna1	3641.EOY31820	0.0	1222.6	Streptophyta				ko:K16865	ko05205,ko05206,map05205,map05206				ko00000,ko00001				Viridiplantae	37NWQ@33090,3GFQ2@35493,KOG0403@1,KOG0403@2759	NA|NA|NA	T	MA3 domain-containing protein
Cc.01G0014280.mrna1	3641.EOY20131	3.6e-193	681.0	Streptophyta		GO:0001522,GO:0003674,GO:0003824,GO:0005575,GO:0005622,GO:0005623,GO:0005634,GO:0005737,GO:0006139,GO:0006396,GO:0006399,GO:0006400,GO:0006725,GO:0006807,GO:0008033,GO:0008150,GO:0008152,GO:0009451,GO:0009982,GO:0009987,GO:0010467,GO:0016070,GO:0016071,GO:0016556,GO:0016853,GO:0016866,GO:0031119,GO:0034470,GO:0034641,GO:0034660,GO:0043170,GO:0043226,GO:0043227,GO:0043229,GO:0043231,GO:0043412,GO:…	5.4.99.45	ko:K01855					ko00000,ko01000,ko03016				Viridiplantae	37KJ4@33090,3GBQ1@35493,COG0101@1,KOG2554@2759	NA|NA|NA	J	tRNA pseudouridine synthase
Cc.01G0014270.mrna1	29730.Gorai.013G145300.1	1.2e-250	872.1	Streptophyta	HDH	GO:0000105,GO:0003674,GO:0003824,GO:0004399,GO:0005575,GO:0005622,GO:0005623,GO:0005737,GO:0006082,GO:0006520,GO:0006547,GO:0006725,GO:0006807,GO:0007275,GO:0008150,GO:0008152,GO:0008652,GO:0009058,GO:0009314,GO:0009411,GO:0009416,GO:0009507,GO:0009532,GO:0009536,GO:0009555,GO:0009570,GO:0009628,GO:0009987,GO:0016053,GO:0016491,GO:0016614,GO:0016616,GO:0018130,GO:0019438,GO:0019752,GO:0032501,GO:…	1.1.1.23	ko:K00013	ko00340,ko01100,ko01110,ko01230,map00340,map01100,map01110,map01230	M00026	R01158,R01163,R03012	RC00099,RC00242,RC00463	ko00000,ko00001,ko00002,ko01000				Viridiplantae	37Q6A@33090,3GEXV@35493,COG0141@1,KOG2697@2759	NA|NA|NA	E	Catalyzes the sequential NAD-dependent oxidations of L- histidinol to L-histidinaldehyde and then to L-histidine
Cc.01G0014260.mrna1	3641.EOY32963	1.2e-97	362.8	Streptophyta				ko:K08507,ko:K15902	ko04130,map04130				ko00000,ko00001,ko03016,ko04131				Viridiplantae	29559@1,2RC31@2759,37R5N@33090,3GBSD@35493	NA|NA|NA	S	Vesicle transport protein
Cc.01G0014250.mrna1	29730.Gorai.003G186500.1	5e-129	467.2	Streptophyta	SCAMP5	GO:0005575,GO:0005622,GO:0005623,GO:0005737,GO:0005739,GO:0005768,GO:0005794,GO:0005802,GO:0005886,GO:0012505,GO:0016020,GO:0031410,GO:0031982,GO:0031984,GO:0043226,GO:0043227,GO:0043229,GO:0043231,GO:0044422,GO:0044424,GO:0044431,GO:0044444,GO:0044446,GO:0044464,GO:0071944,GO:0097708,GO:0098791		ko:K19995					ko00000,ko04131				Viridiplantae	37SC5@33090,3GCN1@35493,KOG3088@1,KOG3088@2759	NA|NA|NA	U	Probably involved in membrane trafficking
Cc.01G0014240.mrna1	3641.EOY25538	1.2e-248	865.9	Streptophyta		GO:0000003,GO:0000280,GO:0003006,GO:0005575,GO:0005622,GO:0005623,GO:0005634,GO:0006996,GO:0007049,GO:0007140,GO:0007275,GO:0007276,GO:0008150,GO:0009555,GO:0009556,GO:0009987,GO:0016043,GO:0019953,GO:0022402,GO:0022412,GO:0022414,GO:0032501,GO:0032502,GO:0032504,GO:0034293,GO:0043226,GO:0043227,GO:0043229,GO:0043231,GO:0043934,GO:0044424,GO:0044464,GO:0044703,GO:0048229,GO:0048232,GO:0048236,GO:…											Viridiplantae	28KBX@1,2QQBN@2759,37ICU@33090,3GFS3@35493	NA|NA|NA	S	cell division
Cc.01G0014230.mrna1	3641.EOY17414	2.5e-138	498.0	Streptophyta		GO:0000902,GO:0003674,GO:0003779,GO:0005488,GO:0005515,GO:0005575,GO:0005622,GO:0005623,GO:0005856,GO:0005884,GO:0006950,GO:0006996,GO:0007010,GO:0007015,GO:0008064,GO:0008092,GO:0008150,GO:0008290,GO:0009266,GO:0009408,GO:0009628,GO:0009653,GO:0009987,GO:0010639,GO:0015629,GO:0016043,GO:0030029,GO:0030036,GO:0030832,GO:0030833,GO:0030834,GO:0030835,GO:0030837,GO:0031333,GO:0032271,GO:0032272,GO:…		ko:K10365	ko04144,map04144				ko00000,ko00001,ko04131,ko04147,ko04812				Viridiplantae	37PE1@33090,3GC4K@35493,KOG3174@1,KOG3174@2759	NA|NA|NA	Z	F-actin-capping protein subunit beta
Cc.01G0014220.mrna1	3641.EOY17415	3.8e-58	231.5	Streptophyta			5.3.99.3	ko:K15730	ko00590,ko01100,map00590,map01100		R02265	RC00672	ko00000,ko00001,ko01000				Viridiplantae	37UHF@33090,3GIT8@35493,KOG3158@1,KOG3158@2759	NA|NA|NA	O	CS domain
Cc.01G0022180.mrna1	37682.EMT11909	4.4e-55	220.3	Streptophyta	psbD	GO:0005575,GO:0005622,GO:0005623,GO:0005737,GO:0009507,GO:0009532,GO:0009534,GO:0009535,GO:0009536,GO:0009570,GO:0009579,GO:0010287,GO:0016020,GO:0031976,GO:0031984,GO:0034357,GO:0042651,GO:0043226,GO:0043227,GO:0043229,GO:0043231,GO:0044422,GO:0044424,GO:0044434,GO:0044435,GO:0044436,GO:0044444,GO:0044446,GO:0044464,GO:0055035	1.10.3.9	ko:K02706	ko00195,ko01100,map00195,map01100	M00161			ko00000,ko00001,ko00002,ko00194,ko01000				Viridiplantae	2CNIT@1,2QWJF@2759,37RZQ@33090,3GF68@35493	NA|NA|NA	C	Photosystem II (PSII) is a light-driven water plastoquinone oxidoreductase that uses light energy to abstract electrons from H(2)O, generating O(2) and a proton gradient subsequently used for ATP formation. It consists of a core antenna complex that captures photons, and an electron transfer chain that converts photonic excitation into a charge separation. The D1 D2 (PsbA PsbA) reaction center he…
Cc.06G0000990.mrna1	37682.EMT11909	4.4e-55	220.3	Streptophyta	psbD	GO:0005575,GO:0005622,GO:0005623,GO:0005737,GO:0009507,GO:0009532,GO:0009534,GO:0009535,GO:0009536,GO:0009570,GO:0009579,GO:0010287,GO:0016020,GO:0031976,GO:0031984,GO:0034357,GO:0042651,GO:0043226,GO:0043227,GO:0043229,GO:0043231,GO:0044422,GO:0044424,GO:0044434,GO:0044435,GO:0044436,GO:0044444,GO:0044446,GO:0044464,GO:0055035	1.10.3.9	ko:K02706	ko00195,ko01100,map00195,map01100	M00161			ko00000,ko00001,ko00002,ko00194,ko01000				Viridiplantae	2CNIT@1,2QWJF@2759,37RZQ@33090,3GF68@35493	NA|NA|NA	C	Photosystem II (PSII) is a light-driven water plastoquinone oxidoreductase that uses light energy to abstract electrons from H(2)O, generating O(2) and a proton gradient subsequently used for ATP formation. It consists of a core antenna complex that captures photons, and an electron transfer chain that converts photonic excitation into a charge separation. The D1 D2 (PsbA PsbA) reaction center he…
Cc.v20030470.mrna1	37682.EMT11909	4.4e-55	220.3	Streptophyta	psbD	GO:0005575,GO:0005622,GO:0005623,GO:0005737,GO:0009507,GO:0009532,GO:0009534,GO:0009535,GO:0009536,GO:0009570,GO:0009579,GO:0010287,GO:0016020,GO:0031976,GO:0031984,GO:0034357,GO:0042651,GO:0043226,GO:0043227,GO:0043229,GO:0043231,GO:0044422,GO:0044424,GO:0044434,GO:0044435,GO:0044436,GO:0044444,GO:0044446,GO:0044464,GO:0055035	1.10.3.9	ko:K02706	ko00195,ko01100,map00195,map01100	M00161			ko00000,ko00001,ko00002,ko00194,ko01000				Viridiplantae	2CNIT@1,2QWJF@2759,37RZQ@33090,3GF68@35493	NA|NA|NA	C	Photosystem II (PSII) is a light-driven water plastoquinone oxidoreductase that uses light energy to abstract electrons from H(2)O, generating O(2) and a proton gradient subsequently used for ATP formation. It consists of a core antenna complex that captures photons, and an electron transfer chain that converts photonic excitation into a charge separation. The D1 D2 (PsbA PsbA) reaction center he…
Cc.v20030990.mrna1	37682.EMT11909	4.4e-55	220.3	Streptophyta	psbD	GO:0005575,GO:0005622,GO:0005623,GO:0005737,GO:0009507,GO:0009532,GO:0009534,GO:0009535,GO:0009536,GO:0009570,GO:0009579,GO:0010287,GO:0016020,GO:0031976,GO:0031984,GO:0034357,GO:0042651,GO:0043226,GO:0043227,GO:0043229,GO:0043231,GO:0044422,GO:0044424,GO:0044434,GO:0044435,GO:0044436,GO:0044444,GO:0044446,GO:0044464,GO:0055035	1.10.3.9	ko:K02706	ko00195,ko01100,map00195,map01100	M00161			ko00000,ko00001,ko00002,ko00194,ko01000				Viridiplantae	2CNIT@1,2QWJF@2759,37RZQ@33090,3GF68@35493	NA|NA|NA	C	Photosystem II (PSII) is a light-driven water plastoquinone oxidoreductase that uses light energy to abstract electrons from H(2)O, generating O(2) and a proton gradient subsequently used for ATP formation. It consists of a core antenna complex that captures photons, and an electron transfer chain that converts photonic excitation into a charge separation. The D1 D2 (PsbA PsbA) reaction center he…
Cc.v20031800.mrna1	37682.EMT11909	4.4e-55	220.3	Streptophyta	psbD	GO:0005575,GO:0005622,GO:0005623,GO:0005737,GO:0009507,GO:0009532,GO:0009534,GO:0009535,GO:0009536,GO:0009570,GO:0009579,GO:0010287,GO:0016020,GO:0031976,GO:0031984,GO:0034357,GO:0042651,GO:0043226,GO:0043227,GO:0043229,GO:0043231,GO:0044422,GO:0044424,GO:0044434,GO:0044435,GO:0044436,GO:0044444,GO:0044446,GO:0044464,GO:0055035	1.10.3.9	ko:K02706	ko00195,ko01100,map00195,map01100	M00161			ko00000,ko00001,ko00002,ko00194,ko01000				Viridiplantae	2CNIT@1,2QWJF@2759,37RZQ@33090,3GF68@35493	NA|NA|NA	C	Photosystem II (PSII) is a light-driven water plastoquinone oxidoreductase that uses light energy to abstract electrons from H(2)O, generating O(2) and a proton gradient subsequently used for ATP formation. It consists of a core antenna complex that captures photons, and an electron transfer chain that converts photonic excitation into a charge separation. The D1 D2 (PsbA PsbA) reaction center he…
Cc.v20032820.mrna1	37682.EMT11909	4.4e-55	220.3	Streptophyta	psbD	GO:0005575,GO:0005622,GO:0005623,GO:0005737,GO:0009507,GO:0009532,GO:0009534,GO:0009535,GO:0009536,GO:0009570,GO:0009579,GO:0010287,GO:0016020,GO:0031976,GO:0031984,GO:0034357,GO:0042651,GO:0043226,GO:0043227,GO:0043229,GO:0043231,GO:0044422,GO:0044424,GO:0044434,GO:0044435,GO:0044436,GO:0044444,GO:0044446,GO:0044464,GO:0055035	1.10.3.9	ko:K02706	ko00195,ko01100,map00195,map01100	M00161			ko00000,ko00001,ko00002,ko00194,ko01000				Viridiplantae	2CNIT@1,2QWJF@2759,37RZQ@33090,3GF68@35493	NA|NA|NA	C	Photosystem II (PSII) is a light-driven water plastoquinone oxidoreductase that uses light energy to abstract electrons from H(2)O, generating O(2) and a proton gradient subsequently used for ATP formation. It consists of a core antenna complex that captures photons, and an electron transfer chain that converts photonic excitation into a charge separation. The D1 D2 (PsbA PsbA) reaction center he…
Cc.v20034110.mrna1	37682.EMT11909	4.4e-55	220.3	Streptophyta	psbD	GO:0005575,GO:0005622,GO:0005623,GO:0005737,GO:0009507,GO:0009532,GO:0009534,GO:0009535,GO:0009536,GO:0009570,GO:0009579,GO:0010287,GO:0016020,GO:0031976,GO:0031984,GO:0034357,GO:0042651,GO:0043226,GO:0043227,GO:0043229,GO:0043231,GO:0044422,GO:0044424,GO:0044434,GO:0044435,GO:0044436,GO:0044444,GO:0044446,GO:0044464,GO:0055035	1.10.3.9	ko:K02706	ko00195,ko01100,map00195,map01100	M00161			ko00000,ko00001,ko00002,ko00194,ko01000				Viridiplantae	2CNIT@1,2QWJF@2759,37RZQ@33090,3GF68@35493	NA|NA|NA	C	Photosystem II (PSII) is a light-driven water plastoquinone oxidoreductase that uses light energy to abstract electrons from H(2)O, generating O(2) and a proton gradient subsequently used for ATP formation. It consists of a core antenna complex that captures photons, and an electron transfer chain that converts photonic excitation into a charge separation. The D1 D2 (PsbA PsbA) reaction center he…
Cc.v20224410.mrna1	37682.EMT11909	5.6e-36	156.4	Streptophyta	psbD	GO:0005575,GO:0005622,GO:0005623,GO:0005737,GO:0009507,GO:0009532,GO:0009534,GO:0009535,GO:0009536,GO:0009570,GO:0009579,GO:0010287,GO:0016020,GO:0031976,GO:0031984,GO:0034357,GO:0042651,GO:0043226,GO:0043227,GO:0043229,GO:0043231,GO:0044422,GO:0044424,GO:0044434,GO:0044435,GO:0044436,GO:0044444,GO:0044446,GO:0044464,GO:0055035	1.10.3.9	ko:K02706	ko00195,ko01100,map00195,map01100	M00161			ko00000,ko00001,ko00002,ko00194,ko01000				Viridiplantae	2CNIT@1,2QWJF@2759,37RZQ@33090,3GF68@35493	NA|NA|NA	C	Photosystem II (PSII) is a light-driven water plastoquinone oxidoreductase that uses light energy to abstract electrons from H(2)O, generating O(2) and a proton gradient subsequently used for ATP formation. It consists of a core antenna complex that captures photons, and an electron transfer chain that converts photonic excitation into a charge separation. The D1 D2 (PsbA PsbA) reaction center he…
Cc.01G0014200.mrna1	3641.EOY17416	7.2e-250	869.8	Streptophyta		GO:0000959,GO:0003674,GO:0003676,GO:0003723,GO:0003824,GO:0004518,GO:0004519,GO:0005488,GO:0005575,GO:0005622,GO:0005623,GO:0005737,GO:0005739,GO:0006139,GO:0006725,GO:0006807,GO:0008150,GO:0008152,GO:0009451,GO:0009987,GO:0016070,GO:0016071,GO:0016556,GO:0016787,GO:0016788,GO:0034641,GO:0043170,GO:0043226,GO:0043227,GO:0043229,GO:0043231,GO:0043412,GO:0044237,GO:0044238,GO:0044424,GO:0044444,GO:…											Viridiplantae	37I9M@33090,3GBBI@35493,KOG4197@1,KOG4197@2759	NA|NA|NA	G	Pentatricopeptide repeat-containing protein
Cc.01G0014190.mrna1	3641.EOY17417	7.9e-140	503.1	Streptophyta			1.14.18.5	ko:K04713	ko00600,ko01100,map00600,map01100		R06525,R06526	RC00773	ko00000,ko00001,ko01000				Viridiplantae	37PP9@33090,3GC5F@35493,COG3000@1,KOG0874@2759	NA|NA|NA	I	Belongs to the sterol desaturase family
Cc.01G0014180.mrna1	3641.EOY17421	3e-223	781.6	Streptophyta		GO:0000302,GO:0003674,GO:0003700,GO:0005575,GO:0005622,GO:0005623,GO:0005634,GO:0005737,GO:0005783,GO:0005789,GO:0006355,GO:0006950,GO:0006979,GO:0007154,GO:0007165,GO:0008150,GO:0009314,GO:0009411,GO:0009416,GO:0009628,GO:0009636,GO:0009639,GO:0009889,GO:0009891,GO:0009893,GO:0009987,GO:0010033,GO:0010035,GO:0010114,GO:0010200,GO:0010224,GO:0010243,GO:0010468,GO:0010556,GO:0010557,GO:0010604,GO:…											Viridiplantae	2CN1B@1,2QT9T@2759,37NWB@33090,3GAD0@35493	NA|NA|NA	P	(NAC) domain-containing protein
Cc.01G0014170.mrna1	3641.EOY17424	5.5e-217	760.4	Streptophyta		GO:0003674,GO:0003676,GO:0003723,GO:0003729,GO:0005488,GO:0005575,GO:0005622,GO:0005623,GO:0005634,GO:0005654,GO:0005847,GO:0005849,GO:0006139,GO:0006355,GO:0006379,GO:0006396,GO:0006397,GO:0006725,GO:0006807,GO:0008150,GO:0008152,GO:0009889,GO:0009890,GO:0009892,GO:0009987,GO:0010467,GO:0010468,GO:0010556,GO:0010558,GO:0010605,GO:0010629,GO:0016070,GO:0016071,GO:0016458,GO:0016604,GO:0019219,GO:…		ko:K14407	ko03015,map03015				ko00000,ko00001,ko03019				Viridiplantae	37RRP@33090,3GGNW@35493,COG0724@1,KOG0108@2759	NA|NA|NA	A	cleavage stimulation factor
Cc.01G0014160.mrna1	3641.EOY17425	0.0	1180.2	Streptophyta		GO:0005575,GO:0005622,GO:0005623,GO:0005737,GO:0009507,GO:0009532,GO:0009536,GO:0009570,GO:0010287,GO:0043226,GO:0043227,GO:0043229,GO:0043231,GO:0044422,GO:0044424,GO:0044434,GO:0044435,GO:0044444,GO:0044446,GO:0044464		ko:K08869					ko00000,ko01001				Viridiplantae	37JDI@33090,3GF2X@35493,COG0661@1,KOG1235@2759	NA|NA|NA	S	aarF domain-containing protein kinase At1g71810
Cc.01G0014140.mrna1	3659.XP_004142313.1	1.8e-30	140.6	Eukaryota													Eukaryota	2D0Q0@1,2SEYB@2759	NA|NA|NA
Cc.01G0015210.mrna1	3659.XP_004142313.1	2e-30	140.6	Eukaryota													Eukaryota	2D0Q0@1,2SEYB@2759	NA|NA|NA
Cc.06G0002130.mrna1	3659.XP_004142313.1	7.4e-21	108.6	Eukaryota													Eukaryota	2D0Q0@1,2SEYB@2759	NA|NA|NA
Cc.01G0014120.mrna1	3641.EOY07014	2.8e-295	1020.8	Streptophyta													Viridiplantae	28I7G@1,2QQHQ@2759,37RPF@33090,3GCJX@35493	NA|NA|NA
Cc.05G0000130.mrna1	29730.Gorai.002G267700.1	3.9e-121	441.4	Streptophyta	IleS	GO:0003674,GO:0003824,GO:0004812,GO:0004822,GO:0005488,GO:0005515,GO:0005575,GO:0005622,GO:0005623,GO:0005737,GO:0005829,GO:0006082,GO:0006139,GO:0006399,GO:0006412,GO:0006418,GO:0006428,GO:0006518,GO:0006520,GO:0006725,GO:0006807,GO:0008150,GO:0008152,GO:0009058,GO:0009059,GO:0009987,GO:0010035,GO:0010038,GO:0010467,GO:0016070,GO:0016874,GO:0016875,GO:0017101,GO:0019538,GO:0019752,GO:0019899,GO:…	6.1.1.5	ko:K01870	ko00970,map00970	M00359,M00360	R03656	RC00055,RC00523	ko00000,ko00001,ko00002,ko01000,ko01007,ko03016			iRC1080.CRv4_Au5_s16_g6096_t1	Viridiplantae	37HS0@33090,3G889@35493,COG0060@1,KOG0434@2759	NA|NA|NA	J	Belongs to the class-I aminoacyl-tRNA synthetase family
Cc.01G0038020.mrna1	3649.evm.model.supercontig_32.3	1.2e-73	283.9	Brassicales	IleS	GO:0003674,GO:0003824,GO:0004812,GO:0004822,GO:0005488,GO:0005515,GO:0005575,GO:0005622,GO:0005623,GO:0005737,GO:0005829,GO:0006082,GO:0006139,GO:0006399,GO:0006412,GO:0006418,GO:0006428,GO:0006518,GO:0006520,GO:0006725,GO:0006807,GO:0008150,GO:0008152,GO:0009058,GO:0009059,GO:0009987,GO:0010035,GO:0010038,GO:0010467,GO:0016070,GO:0016874,GO:0016875,GO:0017101,GO:0019538,GO:0019752,GO:0019899,GO:…	6.1.1.5	ko:K01870	ko00970,map00970	M00359,M00360	R03656	RC00055,RC00523	ko00000,ko00001,ko00002,ko01000,ko01007,ko03016			iRC1080.CRv4_Au5_s16_g6096_t1	Viridiplantae	37HS0@33090,3G889@35493,3HQ32@3699,COG0060@1,KOG0434@2759	NA|NA|NA	J	Belongs to the class-I aminoacyl-tRNA synthetase family
Cc.01G0015170.mrna1	29730.Gorai.002G267700.1	3.6e-119	434.9	Streptophyta	IleS	GO:0003674,GO:0003824,GO:0004812,GO:0004822,GO:0005488,GO:0005515,GO:0005575,GO:0005622,GO:0005623,GO:0005737,GO:0005829,GO:0006082,GO:0006139,GO:0006399,GO:0006412,GO:0006418,GO:0006428,GO:0006518,GO:0006520,GO:0006725,GO:0006807,GO:0008150,GO:0008152,GO:0009058,GO:0009059,GO:0009987,GO:0010035,GO:0010038,GO:0010467,GO:0016070,GO:0016874,GO:0016875,GO:0017101,GO:0019538,GO:0019752,GO:0019899,GO:…	6.1.1.5	ko:K01870	ko00970,map00970	M00359,M00360	R03656	RC00055,RC00523	ko00000,ko00001,ko00002,ko01000,ko01007,ko03016			iRC1080.CRv4_Au5_s16_g6096_t1	Viridiplantae	37HS0@33090,3G889@35493,COG0060@1,KOG0434@2759	NA|NA|NA	J	Belongs to the class-I aminoacyl-tRNA synthetase family
Cc.01G0014100.mrna1	3641.EOY17431	2e-189	668.3	Streptophyta		GO:0005575,GO:0005622,GO:0005623,GO:0005737,GO:0005829,GO:0044424,GO:0044444,GO:0044464											Viridiplantae	37ISB@33090,3GAB3@35493,COG0673@1,KOG2741@2759	NA|NA|NA	GQ	)-oxidoreductase
Cc.02G0010810.mrna1	3641.EOY33238	7.5e-17	93.2	Eukaryota													Eukaryota	KOG1075@1,KOG1075@2759	NA|NA|NA	E	Ribonuclease H protein
Cc.01G0014090.mrna1	3641.EOY17431	5.6e-160	570.5	Streptophyta		GO:0005575,GO:0005622,GO:0005623,GO:0005737,GO:0005829,GO:0044424,GO:0044444,GO:0044464											Viridiplantae	37ISB@33090,3GAB3@35493,COG0673@1,KOG2741@2759	NA|NA|NA	GQ	)-oxidoreductase
Cc.01G0014080.mrna1	3641.EOY17432	9.7e-273	945.7	Streptophyta		GO:0003674,GO:0003824,GO:0004497,GO:0005575,GO:0008150,GO:0008152,GO:0009058,GO:0016020,GO:0016491,GO:0016705,GO:0016709,GO:0019748,GO:0022603,GO:0040034,GO:0044550,GO:0050789,GO:0050793,GO:0055114,GO:0065007,GO:0090709,GO:1905428		ko:K20619					ko00000,ko00199				Viridiplantae	37HWJ@33090,3GBZ0@35493,COG2124@1,KOG0156@2759	NA|NA|NA	Q	cytochrome P450
Cc.02G0002200.mrna1	3641.EOY17432	4.5e-113	414.1	Streptophyta		GO:0003674,GO:0003824,GO:0004497,GO:0005575,GO:0008150,GO:0008152,GO:0009058,GO:0016020,GO:0016491,GO:0016705,GO:0016709,GO:0019748,GO:0022603,GO:0040034,GO:0044550,GO:0050789,GO:0050793,GO:0055114,GO:0065007,GO:0090709,GO:1905428		ko:K20619					ko00000,ko00199				Viridiplantae	37HWJ@33090,3GBZ0@35493,COG2124@1,KOG0156@2759	NA|NA|NA	Q	cytochrome P450
Cc.01G0014030.mrna1	29760.VIT_18s0117g00480.t01	1.3e-52	212.2	Streptophyta			1.10.3.2	ko:K05909					ko00000,ko01000				Viridiplantae	37HHC@33090,3G91M@35493,COG2132@1,KOG1263@2759	NA|NA|NA	Q	Belongs to the multicopper oxidase family
Cc.01G0014060.mrna1	71139.XP_010062036.1	6.9e-243	846.7	Streptophyta													Viridiplantae	37HHC@33090,3G91M@35493,COG2132@1,KOG1263@2759	NA|NA|NA	Q	Belongs to the multicopper oxidase family
Cc.07G0010220.mrna1	3760.EMJ06199	5.1e-209	733.8	fabids		GO:0003674,GO:0003824,GO:0005488,GO:0005507,GO:0006725,GO:0008150,GO:0008152,GO:0009058,GO:0009698,GO:0009699,GO:0009808,GO:0009809,GO:0009987,GO:0010023,GO:0010035,GO:0010038,GO:0016491,GO:0016722,GO:0017144,GO:0018130,GO:0018958,GO:0019438,GO:0019748,GO:0042221,GO:0043167,GO:0043169,GO:0044237,GO:0044249,GO:0044550,GO:0046189,GO:0046483,GO:0046688,GO:0046872,GO:0046914,GO:0050896,GO:0055114,GO:…	1.10.3.2	ko:K05909					ko00000,ko01000				Viridiplantae	37HHC@33090,3G91M@35493,4JTPE@91835,COG2132@1,KOG1263@2759	NA|NA|NA	Q	Lignin degradation and detoxification of lignin-derived products
Cc.01G0014020.mrna1	3983.cassava4.1_028126m	1e-64	253.1	fabids		GO:0003674,GO:0003824,GO:0005488,GO:0005507,GO:0006725,GO:0008150,GO:0008152,GO:0009058,GO:0009698,GO:0009699,GO:0009808,GO:0009809,GO:0009987,GO:0010023,GO:0010035,GO:0010038,GO:0016491,GO:0016722,GO:0017144,GO:0018130,GO:0018958,GO:0019438,GO:0019748,GO:0042221,GO:0043167,GO:0043169,GO:0044237,GO:0044249,GO:0044550,GO:0046189,GO:0046483,GO:0046688,GO:0046872,GO:0046914,GO:0050896,GO:0055114,GO:…	1.10.3.2	ko:K05909					ko00000,ko01000				Viridiplantae	37HHC@33090,3G91M@35493,4JTPE@91835,COG2132@1,KOG1263@2759	NA|NA|NA	Q	Lignin degradation and detoxification of lignin-derived products
Cc.01G0013980.mrna1	3641.EOX93498	6e-260	904.0	Streptophyta			1.10.3.2	ko:K05909					ko00000,ko01000				Viridiplantae	37SXX@33090,3G71I@35493,COG2132@1,KOG1263@2759	NA|NA|NA	Q	Belongs to the multicopper oxidase family
Cc.01G0013960.mrna1	3880.AES73286	4.2e-285	987.6	fabids		GO:0003674,GO:0003824,GO:0005488,GO:0005507,GO:0006725,GO:0008150,GO:0008152,GO:0009058,GO:0009698,GO:0009699,GO:0009808,GO:0009809,GO:0009987,GO:0010023,GO:0010035,GO:0010038,GO:0016491,GO:0016722,GO:0017144,GO:0018130,GO:0018958,GO:0019438,GO:0019748,GO:0042221,GO:0043167,GO:0043169,GO:0044237,GO:0044249,GO:0044550,GO:0046189,GO:0046483,GO:0046688,GO:0046872,GO:0046914,GO:0050896,GO:0055114,GO:…	1.10.3.2	ko:K05909					ko00000,ko01000				Viridiplantae	37HHC@33090,3G91M@35493,4JMW0@91835,COG2132@1,KOG1263@2759	NA|NA|NA	Q	Lignin degradation and detoxification of lignin-derived products
Cc.01G0013950.mrna1	3641.EOY20474	5.9e-131	473.8	Streptophyta			1.10.3.2	ko:K05909					ko00000,ko01000				Viridiplantae	37SXX@33090,3G71I@35493,COG2132@1,KOG1263@2759	NA|NA|NA	Q	Belongs to the multicopper oxidase family
Cc.01G0013940.mrna1	59689.fgenesh2_kg.3__219__AT3G02760.1	8.3e-38	163.7	Brassicales		GO:0005575,GO:0005622,GO:0005623,GO:0005737,GO:0005739,GO:0005829,GO:0006412,GO:0006518,GO:0006807,GO:0008150,GO:0008152,GO:0009058,GO:0009059,GO:0009987,GO:0010467,GO:0019538,GO:0032543,GO:0034641,GO:0034645,GO:0043043,GO:0043170,GO:0043226,GO:0043227,GO:0043229,GO:0043231,GO:0043603,GO:0043604,GO:0044237,GO:0044238,GO:0044249,GO:0044260,GO:0044267,GO:0044271,GO:0044424,GO:0044444,GO:0044464,GO:…	6.1.1.21	ko:K01892	ko00970,map00970	M00359,M00360	R03655	RC00055,RC00523	ko00000,ko00001,ko00002,ko01000,ko01007,ko03016				Viridiplantae	37SDK@33090,3GAQY@35493,3HVUS@3699,COG0124@1,KOG1936@2759	NA|NA|NA	J	histidine--tRNA
Cc.05G0017810.mrna1	71139.XP_010058122.1	5.2e-29	134.0	Streptophyta		GO:0005575,GO:0005622,GO:0005623,GO:0005737,GO:0005739,GO:0005829,GO:0006412,GO:0006518,GO:0006807,GO:0008150,GO:0008152,GO:0009058,GO:0009059,GO:0009987,GO:0010467,GO:0019538,GO:0032543,GO:0034641,GO:0034645,GO:0043043,GO:0043170,GO:0043226,GO:0043227,GO:0043229,GO:0043231,GO:0043603,GO:0043604,GO:0044237,GO:0044238,GO:0044249,GO:0044260,GO:0044267,GO:0044271,GO:0044424,GO:0044444,GO:0044464,GO:…	6.1.1.21	ko:K01892	ko00970,map00970	M00359,M00360	R03655	RC00055,RC00523	ko00000,ko00001,ko00002,ko01000,ko01007,ko03016				Viridiplantae	37SDK@33090,3GAQY@35493,COG0124@1,KOG1936@2759	NA|NA|NA	J	Histidine--tRNA
Cc.01G0013930.mrna1	29730.Gorai.007G116000.1	0.0	1877.8	Streptophyta													Viridiplantae	37YUU@33090,3GDBB@35493,COG1131@1,KOG0065@2759	NA|NA|NA	Q	Belongs to the ABC transporter superfamily. ABCG family. PDR (TC 3.A.1.205) subfamily
Cc.01G0013910.mrna1	3641.EOY17439	6.6e-258	896.3	Streptophyta			1.10.3.2	ko:K05909					ko00000,ko01000				Viridiplantae	37SXX@33090,3G71I@35493,COG2132@1,KOG1263@2759	NA|NA|NA	Q	Belongs to the multicopper oxidase family
Cc.01G0013890.mrna1	3988.XP_002527132.1	1e-46	193.0	fabids													Viridiplantae	2BVCT@1,2S250@2759,37VAR@33090,3GJMK@35493,4JUA0@91835	NA|NA|NA	K	DNA-binding domain in plant proteins such as APETALA2 and EREBPs
Cc.04G0011710.mrna1	3641.EOX95171	3e-41	174.5	Streptophyta													Viridiplantae	37KCK@33090,3GBD8@35493,COG2801@1,KOG0017@2759	NA|NA|NA	L	Phosphate-induced protein 1 conserved region
Cc.06G0031890.mrna1	4565.Traes_1BL_F9CF2030F.2	3.3e-18	97.8	Eukaryota													Eukaryota	KOG1075@1,KOG1075@2759	NA|NA|NA	E	Ribonuclease H protein
Cc.01G0013880.mrna1	29730.Gorai.001G141300.1	6e-236	823.2	Streptophyta		GO:0000003,GO:0003006,GO:0003674,GO:0003824,GO:0004333,GO:0005575,GO:0005622,GO:0005623,GO:0005737,GO:0005739,GO:0006082,GO:0006091,GO:0006099,GO:0006101,GO:0006106,GO:0006108,GO:0006950,GO:0006970,GO:0006979,GO:0008150,GO:0008152,GO:0009060,GO:0009628,GO:0009651,GO:0009856,GO:0009987,GO:0015980,GO:0016829,GO:0016835,GO:0016836,GO:0016999,GO:0017144,GO:0019752,GO:0022414,GO:0032501,GO:0032502,GO:…	4.2.1.2	ko:K01679	ko00020,ko00620,ko00720,ko01100,ko01110,ko01120,ko01130,ko01200,ko04934,ko05200,ko05211,map00020,map00620,map00720,map01100,map01110,map01120,map01130,map01200,map04934,map05200,map05211	M00009,M00011,M00173,M00376	R01082	RC00443	ko00000,ko00001,ko00002,ko01000				Viridiplantae	37IIH@33090,3GBTD@35493,COG0114@1,KOG1317@2759	NA|NA|NA	C	Fumarate hydratase
Cc.01G0013860.mrna1	29730.Gorai.006G002300.1	1.4e-15	88.2	Eukaryota	YARS	GO:0000049,GO:0001664,GO:0002181,GO:0002682,GO:0002685,GO:0002688,GO:0003674,GO:0003676,GO:0003723,GO:0003729,GO:0003824,GO:0004812,GO:0004831,GO:0005102,GO:0005126,GO:0005153,GO:0005488,GO:0005515,GO:0005575,GO:0005576,GO:0005615,GO:0005622,GO:0005623,GO:0005634,GO:0005654,GO:0005737,GO:0005829,GO:0006082,GO:0006139,GO:0006399,GO:0006412,GO:0006418,GO:0006437,GO:0006518,GO:0006520,GO:0006725,GO:…	6.1.1.1	ko:K01866	ko00970,map00970	M00359,M00360	R02918	RC00055,RC00523	ko00000,ko00001,ko00002,ko01000,ko01007,ko03016,ko03029			iMM904.YGR185C,iND750.YGR185C	Eukaryota	COG0162@1,KOG2144@2759	NA|NA|NA	J	tyrosine-tRNA ligase activity
Cc.01G0013840.mrna1	71139.XP_010059438.1	3.4e-06	60.1	Streptophyta													Viridiplantae	2D0Q0@1,2SEYB@2759,37XRZ@33090,3GMT8@35493	NA|NA|NA	S	Gag pol polyprotein
Cc.01G0013830.mrna1	3641.EOY17445	4.9e-263	913.7	Streptophyta	SERK1	GO:0000003,GO:0003006,GO:0003674,GO:0003824,GO:0004672,GO:0004674,GO:0004675,GO:0004888,GO:0005102,GO:0005488,GO:0005515,GO:0005575,GO:0005622,GO:0005623,GO:0005737,GO:0005783,GO:0005789,GO:0005886,GO:0006464,GO:0006468,GO:0006793,GO:0006796,GO:0006807,GO:0006996,GO:0007030,GO:0007049,GO:0007154,GO:0007165,GO:0007166,GO:0007167,GO:0007178,GO:0007275,GO:0008150,GO:0008152,GO:0009555,GO:0009556,GO:…	2.7.10.1,2.7.11.1	ko:K13418					ko00000,ko01000,ko01001				Viridiplantae	28HWD@1,2QQ7B@2759,37KVY@33090,3GF6D@35493	NA|NA|NA	T	Belongs to the protein kinase superfamily. Ser Thr protein kinase family
Cc.04G0030100.mrna1	3988.XP_002533758.1	4.3e-80	303.9	fabids	SERK1		2.7.10.1,2.7.11.1	ko:K13418					ko00000,ko01000,ko01001				Viridiplantae	28HWD@1,2QQ7B@2759,37KVY@33090,3GF6D@35493,4JIGR@91835	NA|NA|NA	T	Belongs to the protein kinase superfamily. Ser Thr protein kinase family
Cc.01G0013820.mrna1	3641.EOY17447	4.2e-217	760.8	Streptophyta				ko:K19476	ko04144,map04144				ko00000,ko00001				Viridiplantae	37HY4@33090,3GBV9@35493,KOG2027@1,KOG2027@2759	NA|NA|NA	Z	Regulator of Vps4 activity in the MVB pathway protein
Cc.01G0013810.mrna1	29730.Gorai.006G187200.1	6.2e-70	271.2	Streptophyta				ko:K14818					ko00000,ko03009				Viridiplantae	37QFP@33090,3GCYP@35493,KOG0296@1,KOG0296@2759	NA|NA|NA	H	Angio-associated migratory cell
Cc.01G0013800.mrna1	3641.EOY17452	3.1e-29	134.0	Streptophyta													Viridiplantae	28VHU@1,2R29C@2759,383TS@33090,3GRS4@35493	NA|NA|NA
Cc.02G0017120.mrna1	161934.XP_010674642.1	8.9e-83	313.9	Streptophyta													Viridiplantae	2D3BU@1,2SR0G@2759,380E0@33090,3GQAT@35493	NA|NA|NA
Cc.01G0013790.mrna1	4006.Lus10008255	5.3e-18	98.2	Viridiplantae													Viridiplantae	2CV9D@1,2RRJY@2759,381Y6@33090	NA|NA|NA
Cc.05G0012720.mrna1	4006.Lus10008255	3e-18	99.0	Viridiplantae													Viridiplantae	2CV9D@1,2RRJY@2759,381Y6@33090	NA|NA|NA
Cc.06G0015490.mrna1	161934.XP_010674743.1	2.5e-70	272.7	Streptophyta													Viridiplantae	2EIRK@1,2SP3V@2759,37ZYC@33090,3GPUZ@35493	NA|NA|NA	S	Serine threonine-protein phosphatase 7 long form homolog
Cc.01G0024140.mrna1	3641.EOY10287	1.8e-26	125.9	Viridiplantae													Viridiplantae	380T8@33090,COG2801@1,KOG0017@2759	NA|NA|NA	L	gag-polypeptide of LTR copia-type
Cc.01G0023590.mrna1	3641.EOY10287	6.7e-19	99.8	Viridiplantae													Viridiplantae	380T8@33090,COG2801@1,KOG0017@2759	NA|NA|NA	L	gag-polypeptide of LTR copia-type
Cc.01G0013780.mrna1	3641.EOY17456	1.5e-43	182.2	Streptophyta		GO:0003674,GO:0005488,GO:0005515,GO:0007275,GO:0008150,GO:0009653,GO:0009791,GO:0009888,GO:0009987,GO:0010016,GO:0010052,GO:0010103,GO:0010374,GO:0019899,GO:0019900,GO:0019901,GO:0030154,GO:0032501,GO:0032502,GO:0048367,GO:0048519,GO:0048580,GO:0048581,GO:0048731,GO:0048856,GO:0048869,GO:0050789,GO:0050793,GO:0051093,GO:0051239,GO:0051241,GO:0065007,GO:0090558,GO:0090626,GO:0090627,GO:0090698,GO:…		ko:K20729	ko04016,map04016				ko00000,ko00001				Viridiplantae	2D5WW@1,2S55W@2759,37W1Z@33090,3GK9N@35493	NA|NA|NA	S	Protein EPIDERMAL PATTERNING FACTOR
Cc.04G0032560.mrna1	4096.XP_009769155.1	4.8e-16	90.5	Streptophyta													Viridiplantae	37SR0@33090,3GQJ6@35493,KOG1121@1,KOG1121@2759	NA|NA|NA	L	Zinc finger BED domain-containing protein
Cc.01G0013750.mrna1	3641.EOY17457	0.0	2599.7	Streptophyta		GO:0000285,GO:0000322,GO:0000323,GO:0000324,GO:0000329,GO:0003674,GO:0003824,GO:0005488,GO:0005543,GO:0005575,GO:0005622,GO:0005623,GO:0005737,GO:0005768,GO:0005773,GO:0005774,GO:0005942,GO:0006629,GO:0006644,GO:0006650,GO:0006793,GO:0006796,GO:0006810,GO:0008150,GO:0008152,GO:0008289,GO:0009987,GO:0010008,GO:0012505,GO:0016020,GO:0016192,GO:0016197,GO:0016301,GO:0016307,GO:0016310,GO:0016482,GO:…	2.7.1.150	ko:K00921	ko00562,ko04070,ko04145,ko04810,map00562,map04070,map04145,map04810		R05802,R10951	RC00002,RC00078	ko00000,ko00001,ko01000,ko04131				Viridiplantae	37QIQ@33090,3GBBD@35493,COG5253@1,KOG0230@2759	NA|NA|NA	T	Translation initiation factor IF-2, N-terminal region
Cc.01G0013740.mrna1	3641.EOY17458	3.4e-80	304.7	Streptophyta													Viridiplantae	28JP0@1,2QS28@2759,37N0G@33090,3GB67@35493	NA|NA|NA	S	Protein of unknown function (DUF679)
Cc.01G0013730.mrna1	3641.EOY17459	7.7e-30	136.7	Streptophyta													Viridiplantae	2CKTN@1,2S3WD@2759,37VZ0@33090,3GK5J@35493	NA|NA|NA
Cc.01G0013700.mrna1	3641.EOY17460	1.7e-236	825.1	Streptophyta													Viridiplantae	37MF8@33090,3G7VI@35493,KOG1021@1,KOG1021@2759	NA|NA|NA	GMW	exostosin family
Cc.01G0013670.mrna1	3641.EOY17463	6.4e-135	487.3	Streptophyta		GO:0005575,GO:0005576,GO:0005618,GO:0005622,GO:0005623,GO:0005737,GO:0009507,GO:0009534,GO:0009536,GO:0009579,GO:0030312,GO:0031976,GO:0031984,GO:0043226,GO:0043227,GO:0043229,GO:0043231,GO:0044422,GO:0044424,GO:0044434,GO:0044435,GO:0044444,GO:0044446,GO:0044464,GO:0048046,GO:0071944											Viridiplantae	2CMX5@1,2QSH3@2759,37N5C@33090,3GDWM@35493	NA|NA|NA	S	GDSL esterase lipase
Cc.01G0013650.mrna1	3983.cassava4.1_017411m	1.2e-08	66.2	fabids													Viridiplantae	2BJ60@1,2S1FI@2759,37V6J@33090,3GJNQ@35493,4JQ3Q@91835	NA|NA|NA
Cc.07G0029600.mrna1	29730.Gorai.003G138400.1	4.9e-29	134.8	Streptophyta													Viridiplantae	28NPJ@1,2QV99@2759,37PAI@33090,3GBXA@35493	NA|NA|NA	G	Belongs to the glycosyl hydrolase 18 family
Cc.01G0013630.mrna1	3641.EOY34205	3.1e-78	298.1	Streptophyta													Viridiplantae	28NPJ@1,2QV99@2759,37PAI@33090,3GBXA@35493	NA|NA|NA	G	Belongs to the glycosyl hydrolase 18 family
Cc.06G0020430.mrna1	3641.EOY34205	2.3e-76	291.6	Streptophyta													Viridiplantae	28NPJ@1,2QV99@2759,37PAI@33090,3GBXA@35493	NA|NA|NA	G	Belongs to the glycosyl hydrolase 18 family
Cc.01G0013620.mrna1	3641.EOY17466	0.0	1241.9	Streptophyta		GO:0003674,GO:0003824,GO:0004672,GO:0004674,GO:0005488,GO:0005515,GO:0005516,GO:0005575,GO:0005623,GO:0005886,GO:0006464,GO:0006468,GO:0006793,GO:0006796,GO:0006807,GO:0008150,GO:0008152,GO:0009987,GO:0016020,GO:0016301,GO:0016310,GO:0016740,GO:0016772,GO:0016773,GO:0019538,GO:0036211,GO:0043170,GO:0043412,GO:0044237,GO:0044238,GO:0044260,GO:0044267,GO:0044464,GO:0071704,GO:0071944,GO:0140096,GO:…											Viridiplantae	2QRWA@2759,37KU2@33090,3GEHJ@35493,COG0515@1	NA|NA|NA	T	G-type lectin S-receptor-like serine threonine-protein kinase
Cc.01G0013580.mrna1	3641.EOY17473	1.9e-262	911.4	Streptophyta		GO:0003674,GO:0005215,GO:0006810,GO:0006855,GO:0008150,GO:0015238,GO:0015893,GO:0022857,GO:0042221,GO:0042493,GO:0050896,GO:0051179,GO:0051234,GO:0055085		ko:K03327					ko00000,ko02000	2.A.66.1			Viridiplantae	37KS9@33090,3GEVI@35493,COG0534@1,KOG1347@2759	NA|NA|NA	V	Belongs to the multi antimicrobial extrusion (MATE) (TC 2.A.66.1) family
Cc.02G0014430.mrna1	3641.EOX93229	2.4e-19	101.3	Streptophyta													Viridiplantae	28KG7@1,2QQUN@2759,37PZJ@33090,3G97X@35493	NA|NA|NA	K	MYB family transcription factor
Cc.v20044820.mrna1	3641.EOY05656	3.5e-30	139.4	Streptophyta													Viridiplantae	2EG2U@1,2SM4E@2759,388SW@33090,3GXG8@35493	NA|NA|NA
Cc.01G0014040.mrna1	3641.EOX93592	1.2e-29	136.3	Viridiplantae													Viridiplantae	2D3BR@1,2SR02@2759,380M7@33090	NA|NA|NA
Cc.01G0012040.mrna1	71139.XP_010042062.1	5.5e-11	75.5	Viridiplantae													Viridiplantae	381DV@33090,COG2801@1,KOG0017@2759	NA|NA|NA	L	transposition, RNA-mediated
Cc.01G0013540.mrna1	3649.evm.model.supercontig_14.234	1.6e-49	203.0	Brassicales				ko:K03457					ko00000	2.A.39			Viridiplantae	37T5A@33090,3G78I@35493,3HQJJ@3699,KOG0568@1,KOG0568@2759	NA|NA|NA	O	Pentacotripeptide-repeat region of PRORP
Cc.02G0011670.mrna1	3649.evm.model.supercontig_66.75	3e-34	151.0	Brassicales													Viridiplantae	2BYZ8@1,2QQVZ@2759,37P64@33090,3GAD3@35493,3HPD1@3699	NA|NA|NA	S	Domain of unknown function (DUF3475)
Cc.01G0013530.mrna1	3641.EOY17480	1.6e-309	1068.1	Streptophyta			3.6.4.13	ko:K12812	ko03013,ko03015,ko03040,ko05164,map03013,map03015,map03040,map05164	M00406,M00430			ko00000,ko00001,ko00002,ko01000,ko03019,ko03041				Viridiplantae	2BYZ8@1,2QQVZ@2759,37P64@33090,3GAD3@35493	NA|NA|NA	S	Domain of unknown function (DUF3475)
Cc.01G0013520.mrna1	3641.EOY10617	1.5e-53	215.7	Streptophyta		GO:0005575,GO:0005622,GO:0005623,GO:0005634,GO:0005654,GO:0016592,GO:0031974,GO:0031981,GO:0032991,GO:0043226,GO:0043227,GO:0043229,GO:0043231,GO:0043233,GO:0044422,GO:0044424,GO:0044428,GO:0044446,GO:0044451,GO:0044464,GO:0070013		ko:K15139					ko00000,ko03021				Viridiplantae	37TRX@33090,3GI8S@35493,KOG3304@1,KOG3304@2759	NA|NA|NA	K	mediator of RNA polymerase II transcription subunit
Cc.01G0013510.mrna1	4096.XP_009766398.1	1.2e-35	156.8	asterids			3.6.4.12	ko:K15255					ko00000,ko01000,ko03029,ko03032				Viridiplantae	37I5H@33090,3GC0A@35493,44R8D@71274,COG0507@1,KOG0987@2759	NA|NA|NA	D	Belongs to the helicase family
Cc.05G0014760.mrna1	4096.XP_009760950.1	1.3e-10	72.8	asterids			3.6.4.12	ko:K15255					ko00000,ko01000,ko03029,ko03032				Viridiplantae	37I5H@33090,3GC0A@35493,44R8D@71274,COG0507@1,KOG0987@2759	NA|NA|NA	D	Belongs to the helicase family
Cc.07G0020790.mrna1	3641.EOY22292	7.3e-48	197.2	Streptophyta													Viridiplantae	37W4F@33090,3GIQB@35493,KOG1075@1,KOG1075@2759	NA|NA|NA	S	Domain of unknown function (DUF4283)
Cc.05G0014740.mrna1	102107.XP_008238492.1	1.5e-33	149.4	fabids													Viridiplantae	37T71@33090,3GHK2@35493,4JS3R@91835,KOG1075@1,KOG1075@2759	NA|NA|NA	S	acid phosphatase activity
Cc.01G0013500.mrna1	3641.EOY17484	5.6e-257	893.3	Streptophyta	SUC1	GO:0000003,GO:0003006,GO:0003674,GO:0005215,GO:0005342,GO:0005351,GO:0005363,GO:0005364,GO:0005402,GO:0005575,GO:0005622,GO:0005623,GO:0005737,GO:0005773,GO:0005886,GO:0005911,GO:0006810,GO:0006811,GO:0006812,GO:0006820,GO:0006855,GO:0007275,GO:0008028,GO:0008150,GO:0008324,GO:0008506,GO:0008509,GO:0008514,GO:0008515,GO:0008643,GO:0009506,GO:0009605,GO:0009607,GO:0009624,GO:0009669,GO:0009791,GO:…		ko:K15378					ko00000,ko02000	2.A.2.4,2.A.2.6			Viridiplantae	37JCU@33090,3GGAN@35493,KOG0637@1,KOG0637@2759	NA|NA|NA	G	Sucrose transport
Cc.01G0013490.mrna1	3641.EOY17486	9.5e-211	739.6	Streptophyta		GO:0000159,GO:0005575,GO:0005622,GO:0005623,GO:0005634,GO:0005737,GO:0008150,GO:0008287,GO:0019220,GO:0019222,GO:0031323,GO:0032991,GO:0042325,GO:0043226,GO:0043227,GO:0043229,GO:0043231,GO:0044424,GO:0044464,GO:0050789,GO:0050794,GO:0051174,GO:0065007,GO:1902494,GO:1903293		ko:K11584	ko03015,ko04071,ko04113,ko04114,ko04151,ko04152,ko04261,ko04728,ko05165,map03015,map04071,map04113,map04114,map04151,map04152,map04261,map04728,map05165				ko00000,ko00001,ko01009,ko03036				Viridiplantae	37QSM@33090,3G97H@35493,KOG2085@1,KOG2085@2759	NA|NA|NA	T	The B regulatory subunit might modulate substrate selectivity and catalytic activity, and also might direct the localization of the catalytic enzyme to a particular subcellular compartment
Cc.01G0013480.mrna1	3641.EOY17488	4.3e-184	650.6	Streptophyta				ko:K15378					ko00000,ko02000	2.A.2.4,2.A.2.6			Viridiplantae	37JCU@33090,3G8BV@35493,KOG0637@1,KOG0637@2759	NA|NA|NA	G	sucrose transport protein
Cc.01G0013470.mrna1	3641.EOY17491	3.1e-225	787.7	Streptophyta				ko:K15378					ko00000,ko02000	2.A.2.4,2.A.2.6			Viridiplantae	37JCU@33090,3G8BV@35493,KOG0637@1,KOG0637@2759	NA|NA|NA	G	sucrose transport protein
Cc.01G0013460.mrna1	29730.Gorai.005G075200.1	1.1e-227	796.2	Streptophyta				ko:K07019,ko:K13696					ko00000				Viridiplantae	37M39@33090,3GCBH@35493,COG0429@1,KOG1838@2759	NA|NA|NA	S	embryogenesis-associated protein
Cc.01G0013440.mrna1	3641.EOY17497	1.4e-217	762.3	Streptophyta													Viridiplantae	28K9J@1,2QQ08@2759,37SIP@33090,3GCGQ@35493	NA|NA|NA	K	Belongs to the GRAS family
Cc.06G0013460.mrna1	981085.XP_010094092.1	1.9e-70	272.7	fabids	BMS1	GO:0000166,GO:0000462,GO:0000469,GO:0000478,GO:0000479,GO:0001882,GO:0001883,GO:0003674,GO:0003676,GO:0003723,GO:0003824,GO:0003924,GO:0005488,GO:0005525,GO:0005575,GO:0005622,GO:0005623,GO:0005634,GO:0005654,GO:0005730,GO:0006139,GO:0006364,GO:0006396,GO:0006725,GO:0006807,GO:0008150,GO:0008152,GO:0009987,GO:0010467,GO:0016070,GO:0016072,GO:0016462,GO:0016787,GO:0016817,GO:0016818,GO:0017076,GO:…		ko:K14569	ko03008,map03008				ko00000,ko00001,ko03009				Viridiplantae	37KI1@33090,3GE74@35493,4JK03@91835,COG5192@1,KOG1951@2759	NA|NA|NA	J	U3 snoRNA binding
Cc.01G0013390.mrna1	3641.EOY16683	1.6e-169	602.1	Streptophyta		GO:0003674,GO:0003824,GO:0004672,GO:0005575,GO:0005622,GO:0005623,GO:0005737,GO:0006464,GO:0006468,GO:0006793,GO:0006796,GO:0006807,GO:0007154,GO:0007165,GO:0008150,GO:0008152,GO:0009987,GO:0016301,GO:0016310,GO:0016740,GO:0016772,GO:0016773,GO:0019538,GO:0023052,GO:0035556,GO:0036211,GO:0043170,GO:0043412,GO:0044237,GO:0044238,GO:0044260,GO:0044267,GO:0044424,GO:0044464,GO:0050789,GO:0050794,GO:…	2.7.11.1	ko:K17535					ko00000,ko01000,ko01001				Viridiplantae	37QCR@33090,3G8EZ@35493,COG0515@1,KOG0192@2759	NA|NA|NA	T	serine threonine-protein kinase
Cc.01G0022330.mrna1	72658.Bostr.7128s0081.1.p	6e-20	103.2	Streptophyta													Viridiplantae	2DSTA@1,2S6GN@2759,37W7A@33090,3GK4J@35493	NA|NA|NA	S	Protein of unknown function (DUF2647)
Cc.01G0022440.mrna1	72658.Bostr.7128s0081.1.p	4.2e-27	127.1	Streptophyta													Viridiplantae	2DSTA@1,2S6GN@2759,37W7A@33090,3GK4J@35493	NA|NA|NA	S	Protein of unknown function (DUF2647)
Cc.01G0022660.mrna1	72658.Bostr.7128s0081.1.p	6e-20	103.2	Streptophyta													Viridiplantae	2DSTA@1,2S6GN@2759,37W7A@33090,3GK4J@35493	NA|NA|NA	S	Protein of unknown function (DUF2647)
Cc.01G0022770.mrna1	72658.Bostr.7128s0081.1.p	6e-20	103.2	Streptophyta													Viridiplantae	2DSTA@1,2S6GN@2759,37W7A@33090,3GK4J@35493	NA|NA|NA	S	Protein of unknown function (DUF2647)
Cc.06G0000020.mrna1	72658.Bostr.7128s0081.1.p	6e-20	103.2	Streptophyta													Viridiplantae	2DSTA@1,2S6GN@2759,37W7A@33090,3GK4J@35493	NA|NA|NA	S	Protein of unknown function (DUF2647)
Cc.06G0000650.mrna1	72658.Bostr.7128s0081.1.p	6e-20	103.2	Streptophyta													Viridiplantae	2DSTA@1,2S6GN@2759,37W7A@33090,3GK4J@35493	NA|NA|NA	S	Protein of unknown function (DUF2647)
Cc.06G0000760.mrna1	72658.Bostr.7128s0081.1.p	4.2e-27	127.1	Streptophyta													Viridiplantae	2DSTA@1,2S6GN@2759,37W7A@33090,3GK4J@35493	NA|NA|NA	S	Protein of unknown function (DUF2647)
Cc.v20030650.mrna1	72658.Bostr.7128s0081.1.p	6e-20	103.2	Streptophyta													Viridiplantae	2DSTA@1,2S6GN@2759,37W7A@33090,3GK4J@35493	NA|NA|NA	S	Protein of unknown function (DUF2647)
Cc.v20030750.mrna1	72658.Bostr.7128s0081.1.p	4.2e-27	127.1	Streptophyta													Viridiplantae	2DSTA@1,2S6GN@2759,37W7A@33090,3GK4J@35493	NA|NA|NA	S	Protein of unknown function (DUF2647)
Cc.v20031650.mrna1	72658.Bostr.7128s0081.1.p	6e-20	103.2	Streptophyta													Viridiplantae	2DSTA@1,2S6GN@2759,37W7A@33090,3GK4J@35493	NA|NA|NA	S	Protein of unknown function (DUF2647)
Cc.v20031950.mrna1	72658.Bostr.7128s0081.1.p	6e-20	103.2	Streptophyta													Viridiplantae	2DSTA@1,2S6GN@2759,37W7A@33090,3GK4J@35493	NA|NA|NA	S	Protein of unknown function (DUF2647)
Cc.v20032980.mrna1	72658.Bostr.7128s0081.1.p	4.2e-27	127.1	Streptophyta													Viridiplantae	2DSTA@1,2S6GN@2759,37W7A@33090,3GK4J@35493	NA|NA|NA	S	Protein of unknown function (DUF2647)
Cc.v20033070.mrna1	72658.Bostr.7128s0081.1.p	4.2e-27	127.1	Streptophyta													Viridiplantae	2DSTA@1,2S6GN@2759,37W7A@33090,3GK4J@35493	NA|NA|NA	S	Protein of unknown function (DUF2647)
Cc.v20033330.mrna1	72658.Bostr.7128s0081.1.p	6e-20	103.2	Streptophyta													Viridiplantae	2DSTA@1,2S6GN@2759,37W7A@33090,3GK4J@35493	NA|NA|NA	S	Protein of unknown function (DUF2647)
Cc.v20033630.mrna1	72658.Bostr.7128s0081.1.p	4.2e-27	127.1	Streptophyta													Viridiplantae	2DSTA@1,2S6GN@2759,37W7A@33090,3GK4J@35493	NA|NA|NA	S	Protein of unknown function (DUF2647)
Cc.v20034030.mrna1	72658.Bostr.7128s0081.1.p	4.2e-27	127.1	Streptophyta													Viridiplantae	2DSTA@1,2S6GN@2759,37W7A@33090,3GK4J@35493	NA|NA|NA	S	Protein of unknown function (DUF2647)
Cc.v20034600.mrna1	72658.Bostr.7128s0081.1.p	6e-20	103.2	Streptophyta													Viridiplantae	2DSTA@1,2S6GN@2759,37W7A@33090,3GK4J@35493	NA|NA|NA	S	Protein of unknown function (DUF2647)
Cc.v20034710.mrna1	72658.Bostr.7128s0081.1.p	4.2e-27	127.1	Streptophyta													Viridiplantae	2DSTA@1,2S6GN@2759,37W7A@33090,3GK4J@35493	NA|NA|NA	S	Protein of unknown function (DUF2647)
Cc.01G0013380.mrna1	3641.EOY17321	1e-95	357.1	Streptophyta		GO:0000976,GO:0000981,GO:0001046,GO:0001047,GO:0001067,GO:0001228,GO:0003674,GO:0003676,GO:0003677,GO:0003690,GO:0003700,GO:0005488,GO:0005575,GO:0005622,GO:0005623,GO:0005634,GO:0006139,GO:0006351,GO:0006355,GO:0006357,GO:0006366,GO:0006725,GO:0006807,GO:0007275,GO:0008150,GO:0008152,GO:0009058,GO:0009059,GO:0009889,GO:0009891,GO:0009893,GO:0009987,GO:0010467,GO:0010468,GO:0010556,GO:0010557,GO:…											Viridiplantae	28ZDW@1,2RY1W@2759,37TY6@33090,3GI1T@35493	NA|NA|NA	K	transcription factor
Cc.01G0013370.mrna1	3641.EOY06254	1.3e-43	183.0	Streptophyta													Viridiplantae	37WJI@33090,3GJX3@35493,COG5068@1,KOG0014@2759	NA|NA|NA	K	Encoded by
Cc.01G0013360.mrna1	29730.Gorai.013G138700.1	2.3e-69	269.6	Streptophyta													Viridiplantae	37MD1@33090,3GEHK@35493,KOG2886@1,KOG2886@2759	NA|NA|NA	J	Late embryogenesis abundant domain-containing protein LEA domain-containing protein
Cc.01G0013350.mrna1	4558.Sb05g005061.1	4.3e-60	239.2	Poales													Viridiplantae	37ZQ4@33090,3GK8S@35493,3IR1X@38820,3M8ID@4447,KOG1075@1,KOG1075@2759	NA|NA|NA	S	Domain of unknown function (DUF4283)
Cc.04G0025000.mrna1	4155.Migut.F01682.1.p	2.1e-35	154.8	asterids	15	GO:0005575,GO:0005618,GO:0005622,GO:0005623,GO:0005737,GO:0005739,GO:0005740,GO:0005743,GO:0005746,GO:0005747,GO:0005773,GO:0005774,GO:0005911,GO:0009506,GO:0009507,GO:0009536,GO:0016020,GO:0019866,GO:0030054,GO:0030312,GO:0030964,GO:0031090,GO:0031966,GO:0031967,GO:0031975,GO:0032991,GO:0043226,GO:0043227,GO:0043229,GO:0043231,GO:0044422,GO:0044424,GO:0044425,GO:0044429,GO:0044437,GO:0044444,GO:…		ko:K17081					ko00000,ko03029,ko04147				Viridiplantae	37MNX@33090,3GBKQ@35493,44NJD@71274,COG0330@1,KOG3090@2759	NA|NA|NA	O	prohibitin homologues
Cc.01G0013320.mrna1	3641.EOY05656	1.7e-27	130.6	Streptophyta													Viridiplantae	2EG2U@1,2SM4E@2759,388SW@33090,3GXG8@35493	NA|NA|NA
Cc.01G0013300.mrna1	225117.XP_009339598.1	5.4e-23	113.6	fabids	SnRK2.2	GO:0001101,GO:0003674,GO:0003824,GO:0004672,GO:0004674,GO:0005575,GO:0005622,GO:0005623,GO:0005634,GO:0005737,GO:0005829,GO:0006464,GO:0006468,GO:0006793,GO:0006796,GO:0006807,GO:0006950,GO:0006970,GO:0007154,GO:0007165,GO:0007275,GO:0008150,GO:0008152,GO:0009628,GO:0009651,GO:0009719,GO:0009725,GO:0009737,GO:0009738,GO:0009755,GO:0009791,GO:0009845,GO:0009987,GO:0010033,GO:0016301,GO:0016310,GO:…	2.7.11.1	ko:K02991,ko:K14498	ko01521,ko03010,ko04016,ko04066,ko04075,ko04150,ko04151,ko04371,ko04714,ko04910,ko05205,map01521,map03010,map04016,map04066,map04075,map04150,map04151,map04371,map04714,map04910,map05205	M00177,M00179			br01610,ko00000,ko00001,ko00002,ko01000,ko01001,ko03011				Viridiplantae	37HYW@33090,3G7QB@35493,4JGJ8@91835,KOG0583@1,KOG0583@2759	NA|NA|NA	T	Belongs to the protein kinase superfamily
Cc.01G0029930.mrna1	264402.Cagra.3489s0003.1.p	8.3e-11	73.2	Streptophyta													Viridiplantae	2CMEX@1,2QQ68@2759,37N1X@33090,3GEC5@35493	NA|NA|NA
Cc.04G0017990.mrna1	102107.XP_008245053.1	1.4e-09	68.6	Streptophyta													Viridiplantae	37W4F@33090,3GIQB@35493,KOG1075@1,KOG1075@2759	NA|NA|NA	S	Domain of unknown function (DUF4283)
Cc.07G0006700.mrna1	161934.XP_010696413.1	9e-40	170.2	Eukaryota													Eukaryota	KOG1075@1,KOG1075@2759	NA|NA|NA	E	Ribonuclease H protein
Cc.03G0006730.mrna1	3827.XP_004514910.1	9e-32	143.7	fabids													Viridiplantae	380JW@33090,3GQ8I@35493,4JUP9@91835,KOG1075@1,KOG1075@2759	NA|NA|NA	S	ribonuclease H protein
Cc.01G0013240.mrna1	3641.EOY17308	1.2e-293	1015.4	Streptophyta		GO:0003674,GO:0003824,GO:0005575,GO:0005622,GO:0005623,GO:0005737,GO:0005783,GO:0006139,GO:0006396,GO:0006399,GO:0006400,GO:0006725,GO:0006807,GO:0008033,GO:0008150,GO:0008152,GO:0009451,GO:0009987,GO:0010467,GO:0012505,GO:0016070,GO:0016740,GO:0016782,GO:0034470,GO:0034641,GO:0034660,GO:0035596,GO:0035598,GO:0035600,GO:0043170,GO:0043226,GO:0043227,GO:0043229,GO:0043231,GO:0043412,GO:0044237,GO:…	2.8.4.5	ko:K15865			R10649	RC00003,RC03221	ko00000,ko01000,ko03016				Viridiplantae	37N3T@33090,3GH5N@35493,COG0621@1,KOG4355@2759	NA|NA|NA	J	Threonylcarbamoyladenosine tRNA
Cc.01G0013230.mrna1	3641.EOY17302	1.7e-156	558.9	Streptophyta													Viridiplantae	37SU9@33090,3G9FF@35493,COG0654@1,KOG2614@2759	NA|NA|NA	C	Zeaxanthin epoxidase, chloroplastic-like
Cc.01G0013220.mrna1	3641.EOY17294	0.0	1672.5	Streptophyta		GO:0000139,GO:0000902,GO:0003674,GO:0003824,GO:0004438,GO:0005575,GO:0005622,GO:0005623,GO:0005737,GO:0005768,GO:0005769,GO:0005770,GO:0005794,GO:0005811,GO:0006629,GO:0006644,GO:0006650,GO:0006661,GO:0006793,GO:0006796,GO:0006996,GO:0007010,GO:0007033,GO:0007272,GO:0007275,GO:0007399,GO:0007610,GO:0007626,GO:0008150,GO:0008152,GO:0008366,GO:0008610,GO:0008654,GO:0009058,GO:0009653,GO:0009826,GO:…											Viridiplantae	37MZS@33090,3GFWC@35493,COG5329@1,KOG1888@2759	NA|NA|NA	T	phosphatidylinositol-4-phosphate phosphatase activity
Cc.01G0013200.mrna1	3641.EOY05656	5.5e-46	192.6	Streptophyta													Viridiplantae	2EG2U@1,2SM4E@2759,388SW@33090,3GXG8@35493	NA|NA|NA
Cc.01G0013160.mrna1	3641.EOY06987	9.3e-156	556.2	Streptophyta		GO:0003674,GO:0003824,GO:0005575,GO:0005622,GO:0005623,GO:0005737,GO:0005829,GO:0006139,GO:0006148,GO:0006152,GO:0006725,GO:0006807,GO:0007275,GO:0007568,GO:0008150,GO:0008152,GO:0008194,GO:0008477,GO:0009056,GO:0009116,GO:0009119,GO:0009164,GO:0009987,GO:0010150,GO:0016740,GO:0016757,GO:0016758,GO:0016787,GO:0016798,GO:0016799,GO:0019439,GO:0032501,GO:0032502,GO:0034641,GO:0034655,GO:0034656,GO:…	3.2.2.3	ko:K01240	ko00240,ko00760,map00240,map00760		R01080,R01273,R10046	RC00033,RC00063,RC00318,RC00485	ko00000,ko00001,ko01000				Viridiplantae	37HXM@33090,3GC13@35493,COG1957@1,KOG2938@2759	NA|NA|NA	F	uridine nucleosidase 2
Cc.01G0013150.mrna1	3641.EOY21612	5.8e-216	756.9	Streptophyta				ko:K14315	ko03013,map03013	M00427			ko00000,ko00001,ko00002,ko03019	1.I.1			Viridiplantae	2C3EQ@1,2QPP3@2759,37JK0@33090,3GGCE@35493	NA|NA|NA	S	Nucleoporin protein Ndc1-Nup
Cc.07G0020180.mrna1	4096.XP_009777090.1	2e-17	95.9	asterids													Viridiplantae	29IE1@1,2RRMC@2759,388CA@33090,3GWH1@35493,44UGG@71274	NA|NA|NA
Cc.01G0013140.mrna1	3641.EOY17283	0.0	1235.7	Streptophyta	POK	GO:0000003,GO:0000139,GO:0000149,GO:0000902,GO:0000904,GO:0000938,GO:0003006,GO:0003674,GO:0005488,GO:0005515,GO:0005575,GO:0005622,GO:0005623,GO:0005737,GO:0005768,GO:0005794,GO:0005802,GO:0006810,GO:0006892,GO:0006896,GO:0007034,GO:0008150,GO:0009653,GO:0009826,GO:0009856,GO:0009860,GO:0009932,GO:0009987,GO:0010008,GO:0012505,GO:0016020,GO:0016043,GO:0016049,GO:0016192,GO:0016197,GO:0016482,GO:…		ko:K20298					ko00000,ko04131				Viridiplantae	37N52@33090,3GBKV@35493,KOG1961@1,KOG1961@2759	NA|NA|NA	UZ	Vacuolar protein sorting-associated protein 52
Cc.02G0012350.mrna1	3641.EOY17283	0.0	1281.9	Streptophyta	POK	GO:0000003,GO:0000139,GO:0000149,GO:0000902,GO:0000904,GO:0000938,GO:0003006,GO:0003674,GO:0005488,GO:0005515,GO:0005575,GO:0005622,GO:0005623,GO:0005737,GO:0005768,GO:0005794,GO:0005802,GO:0006810,GO:0006892,GO:0006896,GO:0007034,GO:0008150,GO:0009653,GO:0009826,GO:0009856,GO:0009860,GO:0009932,GO:0009987,GO:0010008,GO:0012505,GO:0016020,GO:0016043,GO:0016049,GO:0016192,GO:0016197,GO:0016482,GO:…		ko:K20298					ko00000,ko04131				Viridiplantae	37N52@33090,3GBKV@35493,KOG1961@1,KOG1961@2759	NA|NA|NA	UZ	Vacuolar protein sorting-associated protein 52
Cc.01G0013120.mrna1	3641.EOY17279	1.8e-40	171.8	Streptophyta		GO:0005575,GO:0005622,GO:0005623,GO:0005737,GO:0005773,GO:0043226,GO:0043227,GO:0043229,GO:0043231,GO:0044424,GO:0044444,GO:0044464		ko:K02152	ko00190,ko01100,ko04145,ko04150,ko04721,ko04966,ko05110,ko05120,ko05323,map00190,map01100,map04145,map04150,map04721,map04966,map05110,map05120,map05323	M00160			ko00000,ko00001,ko00002	3.A.2.2			Viridiplantae	37W0N@33090,3GK8K@35493,KOG1772@1,KOG1772@2759	NA|NA|NA	C	Catalytic subunit of the peripheral V1 complex of vacuolar ATPase (V-ATPase). V-ATPase is responsible for acidifying a variety of intracellular compartments in eukaryotic cells
Cc.05G0015450.mrna1	90675.XP_010445159.1	1.1e-20	107.1	Brassicales													Viridiplantae	2CN5X@1,2QU1T@2759,37T40@33090,3GGBN@35493,3HVMH@3699	NA|NA|NA
Cc.01G0013110.mrna1	3641.EOY17276	1.9e-229	801.6	Streptophyta		GO:0005575,GO:0005622,GO:0005623,GO:0005634,GO:0005737,GO:0043226,GO:0043227,GO:0043229,GO:0043231,GO:0044424,GO:0044464											Viridiplantae	37JK6@33090,3GETU@35493,KOG1477@1,KOG1477@2759	NA|NA|NA	S	Ran-binding protein
Cc.01G0013100.mrna1	3641.EOY21624	1.6e-310	1071.6	Streptophyta				ko:K17964					ko00000,ko03029				Viridiplantae	28KFA@1,2QSWA@2759,37J50@33090,3GGB9@35493	NA|NA|NA
Cc.04G0005350.mrna1	3827.XP_004501538.1	3.6e-99	367.9	fabids		GO:0000041,GO:0001558,GO:0003674,GO:0005215,GO:0005384,GO:0005575,GO:0005622,GO:0005623,GO:0005737,GO:0005794,GO:0005802,GO:0006810,GO:0006811,GO:0006812,GO:0006828,GO:0007275,GO:0008150,GO:0008324,GO:0009653,GO:0009888,GO:0009987,GO:0010015,GO:0010035,GO:0010038,GO:0010042,GO:0010053,GO:0010054,GO:0012505,GO:0015075,GO:0015318,GO:0016049,GO:0021700,GO:0022603,GO:0022604,GO:0022622,GO:0022857,GO:…		ko:K21398	ko04142,ko04216,ko04978,map04142,map04216,map04978				ko00000,ko00001,ko02000	2.A.55.2.1,2.A.55.2.2			Viridiplantae	37I80@33090,3G8K1@35493,4JSTV@91835,COG1914@1,KOG1291@2759	NA|NA|NA	P	Metal transporter Nramp2-like
Cc.01G0013090.mrna1	3827.XP_004501538.1	4.9e-85	320.9	fabids		GO:0000041,GO:0001558,GO:0003674,GO:0005215,GO:0005384,GO:0005575,GO:0005622,GO:0005623,GO:0005737,GO:0005794,GO:0005802,GO:0006810,GO:0006811,GO:0006812,GO:0006828,GO:0007275,GO:0008150,GO:0008324,GO:0009653,GO:0009888,GO:0009987,GO:0010015,GO:0010035,GO:0010038,GO:0010042,GO:0010053,GO:0010054,GO:0012505,GO:0015075,GO:0015318,GO:0016049,GO:0021700,GO:0022603,GO:0022604,GO:0022622,GO:0022857,GO:…		ko:K21398	ko04142,ko04216,ko04978,map04142,map04216,map04978				ko00000,ko00001,ko02000	2.A.55.2.1,2.A.55.2.2			Viridiplantae	37I80@33090,3G8K1@35493,4JSTV@91835,COG1914@1,KOG1291@2759	NA|NA|NA	P	Metal transporter Nramp2-like
Cc.01G0013080.mrna1	3760.EMJ03032	1.6e-36	161.8	Streptophyta													Viridiplantae	2EJAP@1,2SPHZ@2759,38055@33090,3GPVF@35493	NA|NA|NA	S	Plant mobile domain
Cc.01G0013070.mrna1	29730.Gorai.011G293500.1	3.7e-138	498.4	Streptophyta													Viridiplantae	28KSY@1,2QT92@2759,37PT3@33090,3G9AA@35493	NA|NA|NA
Cc.04G0037020.mrna1	4536.ONIVA06G28450.1	1.7e-60	239.6	Poales													Viridiplantae	2CY1U@1,2S1DA@2759,37VD2@33090,3GJN7@35493,3IR44@38820,3M6RF@4447	NA|NA|NA	S	Lytic transglycolase
Cc.04G0037050.mrna1	3641.EOY24056	8.2e-210	736.5	Streptophyta			1.14.13.79	ko:K04123	ko00904,ko01100,ko01110,map00904,map01100,map01110		R06294,R06295,R06296,R06297,R10067	RC00613,RC01218,RC01453,RC01622,RC03041	ko00000,ko00001,ko00199,ko01000				Viridiplantae	37Z8T@33090,3GCFI@35493,COG2124@1,KOG0157@2759	NA|NA|NA	Q	Belongs to the cytochrome P450 family
Cc.03G0022310.mrna1	3641.EOY24056	1.1e-202	712.6	Streptophyta			1.14.13.79	ko:K04123	ko00904,ko01100,ko01110,map00904,map01100,map01110		R06294,R06295,R06296,R06297,R10067	RC00613,RC01218,RC01453,RC01622,RC03041	ko00000,ko00001,ko00199,ko01000				Viridiplantae	37Z8T@33090,3GCFI@35493,COG2124@1,KOG0157@2759	NA|NA|NA	Q	Belongs to the cytochrome P450 family
Cc.06G0029580.mrna1	3641.EOY24056	7e-141	506.9	Streptophyta			1.14.13.79	ko:K04123	ko00904,ko01100,ko01110,map00904,map01100,map01110		R06294,R06295,R06296,R06297,R10067	RC00613,RC01218,RC01453,RC01622,RC03041	ko00000,ko00001,ko00199,ko01000				Viridiplantae	37Z8T@33090,3GCFI@35493,COG2124@1,KOG0157@2759	NA|NA|NA	Q	Belongs to the cytochrome P450 family
Cc.04G0037060.mrna1	3641.EOY01321	1.4e-203	715.7	Streptophyta			2.3.1.188	ko:K15400	ko00073,map00073		R09106	RC00004,RC00041	ko00000,ko00001,ko01000				Viridiplantae	294DY@1,2RBB8@2759,37RCN@33090,3GHIP@35493	NA|NA|NA	H	Transferase family
Cc.04G0037070.mrna1	3641.EOY01322	0.0	1312.7	Streptophyta													Viridiplantae	2QPQ4@2759,37HPF@33090,3G88X@35493,COG0515@1	NA|NA|NA	T	Belongs to the protein kinase superfamily. Ser Thr protein kinase family
Cc.01G0006430.mrna1	3641.EOY01322	1.5e-189	668.7	Streptophyta													Viridiplantae	2QPQ4@2759,37HPF@33090,3G88X@35493,COG0515@1	NA|NA|NA	T	Belongs to the protein kinase superfamily. Ser Thr protein kinase family
Cc.04G0037080.mrna1	3641.EOY01323	2.2e-201	708.4	Streptophyta		GO:0008150,GO:0010033,GO:0010200,GO:0010243,GO:0042221,GO:0042493,GO:0050896,GO:1901698,GO:1901700											Viridiplantae	28JP5@1,2QS2D@2759,37P0A@33090,3G7GF@35493	NA|NA|NA	H	RING-type E3 ubiquitin transferase
Cc.04G0008270.mrna1	4565.Traes_4AS_3A4B10ED4.1	9.2e-09	67.0	Poales													Viridiplantae	37M2R@33090,3GC4Q@35493,3IDQ9@38820,3KXAJ@4447,COG2147@1,KOG1696@2759	NA|NA|NA	J	Belongs to the eukaryotic ribosomal protein eL19 family
Cc.04G0037110.mrna1	3641.EOY12295	1.1e-137	496.9	Eukaryota	BCAP29	GO:0000003,GO:0000139,GO:0002376,GO:0002474,GO:0003674,GO:0005102,GO:0005488,GO:0005515,GO:0005575,GO:0005622,GO:0005623,GO:0005737,GO:0005783,GO:0005789,GO:0005794,GO:0005795,GO:0005811,GO:0005829,GO:0005886,GO:0005887,GO:0006810,GO:0006873,GO:0006874,GO:0006875,GO:0006888,GO:0007154,GO:0007165,GO:0007204,GO:0007276,GO:0007283,GO:0008104,GO:0008150,GO:0009893,GO:0009894,GO:0009896,GO:0009966,GO:…	1.3.1.90	ko:K05545,ko:K14009,ko:K20405	ko04141,ko04150,ko05165,map04141,map04150,map05165				ko00000,ko00001,ko01000,ko03016				Eukaryota	KOG1962@1,KOG1962@2759	NA|NA|NA	J	protein localization to endoplasmic reticulum exit site
Cc.04G0037120.mrna1	3641.EOY01333	0.0	1210.7	Streptophyta		GO:0003674,GO:0003824,GO:0004672,GO:0004674,GO:0005488,GO:0005515,GO:0005516,GO:0005575,GO:0005623,GO:0005886,GO:0006464,GO:0006468,GO:0006793,GO:0006796,GO:0006807,GO:0008150,GO:0008152,GO:0009987,GO:0016020,GO:0016301,GO:0016310,GO:0016740,GO:0016772,GO:0016773,GO:0019538,GO:0036211,GO:0043170,GO:0043412,GO:0044237,GO:0044238,GO:0044260,GO:0044267,GO:0044464,GO:0071704,GO:0071944,GO:0140096,GO:…											Viridiplantae	2QSMP@2759,37QTP@33090,3GCIU@35493,COG0515@1	NA|NA|NA	T	G-type lectin S-receptor-like serine threonine-protein kinase
Cc.04G0037130.mrna1	3641.EOY01334	1.2e-171	609.8	Streptophyta		GO:0000003,GO:0003006,GO:0005575,GO:0005622,GO:0005623,GO:0005737,GO:0005783,GO:0005788,GO:0006935,GO:0007275,GO:0008104,GO:0008150,GO:0009605,GO:0009790,GO:0009791,GO:0009793,GO:0009856,GO:0009987,GO:0010154,GO:0010183,GO:0012505,GO:0022414,GO:0031974,GO:0032501,GO:0032502,GO:0032507,GO:0033036,GO:0033365,GO:0034613,GO:0035437,GO:0040011,GO:0042221,GO:0042330,GO:0043226,GO:0043227,GO:0043229,GO:…											Viridiplantae	37IMY@33090,3G76M@35493,KOG2490@1,KOG2490@2759	NA|NA|NA	S	Protein POLLEN DEFECTIVE IN GUIDANCE
Cc.04G0037140.mrna1	3641.EOY01339	6.4e-98	363.6	Streptophyta													Viridiplantae	2ACQR@1,2RYRT@2759,37TPX@33090,3GHN3@35493	NA|NA|NA	S	PLATZ transcription factor
Cc.04G0037150.mrna1	3641.EOY01341	9.5e-140	503.1	Streptophyta		GO:0003674,GO:0003676,GO:0003723,GO:0005488,GO:0097159,GO:1901363											Viridiplantae	28J7W@1,2QVG7@2759,37KYZ@33090,3GBPU@35493	NA|NA|NA	A	RNA recognition motif. (a.k.a. RRM, RBD, or RNP domain)
Cc.04G0037160.mrna1	29730.Gorai.008G170700.1	5e-173	614.4	Streptophyta	SDS	GO:0000003,GO:0000280,GO:0000724,GO:0000725,GO:0006139,GO:0006259,GO:0006281,GO:0006302,GO:0006310,GO:0006725,GO:0006807,GO:0006950,GO:0006974,GO:0006996,GO:0007049,GO:0007059,GO:0007127,GO:0007129,GO:0007131,GO:0008150,GO:0008152,GO:0009987,GO:0016043,GO:0022402,GO:0022414,GO:0022607,GO:0033554,GO:0034641,GO:0035825,GO:0043170,GO:0044085,GO:0044237,GO:0044238,GO:0044260,GO:0045132,GO:0045143,GO:…		ko:K21777					ko00000,ko03032,ko03036				Viridiplantae	37KEP@33090,3GCWF@35493,COG5024@1,KOG0653@2759	NA|NA|NA	D	Belongs to the cyclin family
Cc.04G0037170.mrna1	3641.EOY01345	2.1e-68	265.0	Streptophyta		GO:0000003,GO:0000313,GO:0000315,GO:0003006,GO:0003674,GO:0003676,GO:0003723,GO:0003735,GO:0005198,GO:0005488,GO:0005575,GO:0005622,GO:0005623,GO:0005737,GO:0005739,GO:0005759,GO:0005761,GO:0005762,GO:0005840,GO:0007275,GO:0008150,GO:0009553,GO:0009719,GO:0009725,GO:0009741,GO:0009791,GO:0009888,GO:0009908,GO:0010033,GO:0010941,GO:0014070,GO:0015934,GO:0019843,GO:0022414,GO:0031974,GO:0032501,GO:…		ko:K02874	ko03010,map03010	M00178,M00179			br01610,ko00000,ko00001,ko00002,ko03011				Viridiplantae	37TXI@33090,3GI04@35493,COG0093@1,KOG0901@2759	NA|NA|NA	J	Belongs to the universal ribosomal protein uL14 family
Cc.06G0028350.mrna1	29730.Gorai.009G153800.1	1.3e-57	228.8	Streptophyta				ko:K02874	ko03010,map03010	M00178,M00179			br01610,ko00000,ko00001,ko00002,ko03011				Viridiplantae	37TXI@33090,3GI04@35493,COG0093@1,KOG0901@2759	NA|NA|NA	J	Belongs to the universal ribosomal protein uL14 family
Cc.04G0037180.mrna1	3641.EOY01348	1.6e-283	981.5	Streptophyta		GO:0005575,GO:0006810,GO:0008150,GO:0016192,GO:0031982,GO:0043226,GO:0043227,GO:0051179,GO:0051234											Viridiplantae	37PJW@33090,3GB01@35493,KOG2622@1,KOG2622@2759	NA|NA|NA	V	Vacuolar fusion protein CCZ1 homolog
Cc.04G0037190.mrna1	3641.EOY01362	5.1e-116	424.9	Streptophyta		GO:0000041,GO:0003674,GO:0005215,GO:0005381,GO:0005384,GO:0005575,GO:0005622,GO:0005623,GO:0005737,GO:0005773,GO:0005774,GO:0006810,GO:0006811,GO:0006812,GO:0006826,GO:0006828,GO:0006873,GO:0006875,GO:0006879,GO:0006880,GO:0008150,GO:0008324,GO:0009987,GO:0010035,GO:0010038,GO:0010039,GO:0015075,GO:0015318,GO:0016020,GO:0019725,GO:0022857,GO:0022890,GO:0030001,GO:0030003,GO:0030026,GO:0031090,GO:…											Viridiplantae	37J7N@33090,3G7NJ@35493,COG1814@1,KOG4473@2759	NA|NA|NA	S	vacuolar iron transporter
Cc.04G0037200.mrna1	3641.EOY01363	4.3e-156	557.8	Streptophyta		GO:0003674,GO:0003700,GO:0006355,GO:0008150,GO:0009889,GO:0010468,GO:0010556,GO:0019219,GO:0019222,GO:0031323,GO:0031326,GO:0050789,GO:0050794,GO:0051171,GO:0051252,GO:0060255,GO:0065007,GO:0080090,GO:0140110,GO:1903506,GO:2000112,GO:2001141		ko:K09419					ko00000,ko03000				Viridiplantae	37NQ1@33090,3GDIP@35493,COG5169@1,KOG0627@2759	NA|NA|NA	K	Heat Stress Transcription Factor
Cc.01G0037240.mrna1	3641.EOY04179	2e-95	355.1	Streptophyta	RPS7	GO:0002181,GO:0003674,GO:0003676,GO:0003723,GO:0003729,GO:0003735,GO:0005198,GO:0005488,GO:0005575,GO:0005622,GO:0005623,GO:0005737,GO:0005829,GO:0005840,GO:0006139,GO:0006364,GO:0006396,GO:0006412,GO:0006518,GO:0006725,GO:0006807,GO:0008150,GO:0008152,GO:0009058,GO:0009059,GO:0009507,GO:0009536,GO:0009987,GO:0010467,GO:0015935,GO:0016020,GO:0016070,GO:0016072,GO:0019538,GO:0022613,GO:0022626,GO:…		ko:K02993	ko03010,map03010	M00177			br01610,ko00000,ko00001,ko00002,ko03011				Viridiplantae	37JH1@33090,3G7FK@35493,KOG3320@1,KOG3320@2759	NA|NA|NA	J	Belongs to the eukaryotic ribosomal protein eS7 family
Cc.04G0037210.mrna1	3641.EOY04179	7e-96	356.7	Streptophyta	RPS7	GO:0002181,GO:0003674,GO:0003676,GO:0003723,GO:0003729,GO:0003735,GO:0005198,GO:0005488,GO:0005575,GO:0005622,GO:0005623,GO:0005737,GO:0005829,GO:0005840,GO:0006139,GO:0006364,GO:0006396,GO:0006412,GO:0006518,GO:0006725,GO:0006807,GO:0008150,GO:0008152,GO:0009058,GO:0009059,GO:0009507,GO:0009536,GO:0009987,GO:0010467,GO:0015935,GO:0016020,GO:0016070,GO:0016072,GO:0019538,GO:0022613,GO:0022626,GO:…		ko:K02993	ko03010,map03010	M00177			br01610,ko00000,ko00001,ko00002,ko03011				Viridiplantae	37JH1@33090,3G7FK@35493,KOG3320@1,KOG3320@2759	NA|NA|NA	J	Belongs to the eukaryotic ribosomal protein eS7 family
Cc.05G0027900.mrna1	3847.GLYMA13G07650.1	1.7e-28	131.3	fabids	RPS7	GO:0002181,GO:0003674,GO:0003676,GO:0003723,GO:0003729,GO:0003735,GO:0005198,GO:0005488,GO:0005575,GO:0005622,GO:0005623,GO:0005737,GO:0005829,GO:0005840,GO:0006139,GO:0006364,GO:0006396,GO:0006412,GO:0006518,GO:0006725,GO:0006807,GO:0008150,GO:0008152,GO:0009058,GO:0009059,GO:0009507,GO:0009536,GO:0009987,GO:0010467,GO:0015935,GO:0016020,GO:0016070,GO:0016072,GO:0019538,GO:0022613,GO:0022626,GO:…		ko:K02993	ko03010,map03010	M00177			br01610,ko00000,ko00001,ko00002,ko03011				Viridiplantae	37JH1@33090,3G7FK@35493,4JRC6@91835,KOG3320@1,KOG3320@2759	NA|NA|NA	J	Belongs to the eukaryotic ribosomal protein eS7 family
Cc.04G0037220.mrna1	3649.evm.model.supercontig_146.37	6.9e-15	87.8	Brassicales		GO:0001101,GO:0003674,GO:0003824,GO:0004843,GO:0005575,GO:0005622,GO:0005623,GO:0005634,GO:0005737,GO:0005829,GO:0006508,GO:0006807,GO:0007154,GO:0007165,GO:0008150,GO:0008152,GO:0008233,GO:0008234,GO:0009719,GO:0009725,GO:0009753,GO:0009755,GO:0009867,GO:0009987,GO:0010033,GO:0016787,GO:0019538,GO:0019783,GO:0023052,GO:0032870,GO:0036459,GO:0042221,GO:0043170,GO:0043226,GO:0043227,GO:0043229,GO:…		ko:K10523	ko04340,ko04341,map04340,map04341	M00384			ko00000,ko00001,ko00002,ko04121				Viridiplantae	37MVT@33090,3GEK7@35493,3HRW3@3699,KOG1987@1,KOG1987@2759	NA|NA|NA	D	meprin and TRAF homology
Cc.04G0037230.mrna1	3641.EOX96399	1.3e-19	103.6	Streptophyta		GO:0001101,GO:0003674,GO:0003824,GO:0004843,GO:0005575,GO:0005622,GO:0005623,GO:0005634,GO:0005737,GO:0005829,GO:0006508,GO:0006807,GO:0007154,GO:0007165,GO:0008150,GO:0008152,GO:0008233,GO:0008234,GO:0009719,GO:0009725,GO:0009753,GO:0009755,GO:0009867,GO:0009987,GO:0010033,GO:0016787,GO:0019538,GO:0019783,GO:0023052,GO:0032870,GO:0036459,GO:0042221,GO:0043170,GO:0043226,GO:0043227,GO:0043229,GO:…											Viridiplantae	37MVT@33090,3GHDV@35493,KOG1987@1,KOG1987@2759	NA|NA|NA	D	meprin and TRAF homology domain-containing protein MATH domain-containing protein
Cc.07G0024110.mrna1	3694.POPTR_0565s00200.1	1.4e-10	72.8	fabids													Viridiplantae	37MVT@33090,3GHDV@35493,4JNKP@91835,KOG1987@1,KOG1987@2759	NA|NA|NA	D	meprin and TRAF homology
Cc.04G0037240.mrna1	3641.EOY01364	9.4e-92	343.2	Streptophyta		GO:0000003,GO:0003006,GO:0003674,GO:0003824,GO:0005575,GO:0005622,GO:0005623,GO:0005737,GO:0005829,GO:0006725,GO:0006807,GO:0007275,GO:0008150,GO:0008152,GO:0008168,GO:0008171,GO:0008757,GO:0009058,GO:0009698,GO:0009699,GO:0009791,GO:0009808,GO:0009809,GO:0009987,GO:0010154,GO:0016740,GO:0016741,GO:0019438,GO:0019748,GO:0022414,GO:0032259,GO:0032501,GO:0032502,GO:0034641,GO:0042409,GO:0043603,GO:…	2.1.1.104,2.1.1.336	ko:K00588,ko:K13067,ko:K21311	ko00360,ko00940,ko00941,ko00945,ko00950,ko01100,ko01110,map00360,map00940,map00941,map00945,map00950,map01100,map01110	M00039,M00350	R01942,R06578,R08437,R08987	RC00003,RC00392	ko00000,ko00001,ko00002,ko01000				Viridiplantae	37S6Q@33090,3G8P3@35493,COG4122@1,KOG1663@2759	NA|NA|NA	Q	Caffeoyl-CoA
Cc.02G0017910.mrna1	3641.EOY01365	3.8e-64	251.5	Streptophyta			2.4.1.195	ko:K11820,ko:K13691	ko00380,ko00966,ko01110,ko01210,map00380,map00966,map01110,map01210	M00370	R03213,R08164,R08668	RC00005,RC00882	ko00000,ko00001,ko00002,ko01000,ko01003		GT1		Viridiplantae	37IVJ@33090,3G9WC@35493,KOG1192@1,KOG1192@2759	NA|NA|NA	CG	Belongs to the UDP-glycosyltransferase family
Cc.05G0010140.mrna1	3641.EOY01365	1.5e-105	389.0	Streptophyta			2.4.1.195	ko:K11820,ko:K13691	ko00380,ko00966,ko01110,ko01210,map00380,map00966,map01110,map01210	M00370	R03213,R08164,R08668	RC00005,RC00882	ko00000,ko00001,ko00002,ko01000,ko01003		GT1		Viridiplantae	37IVJ@33090,3G9WC@35493,KOG1192@1,KOG1192@2759	NA|NA|NA	CG	Belongs to the UDP-glycosyltransferase family
Cc.01G0000660.mrna1	3641.EOY02954	8.7e-230	802.7	Streptophyta		GO:0000166,GO:0000775,GO:0003674,GO:0003676,GO:0003677,GO:0003690,GO:0003824,GO:0005488,GO:0005575,GO:0005622,GO:0005623,GO:0005634,GO:0005694,GO:0006139,GO:0006259,GO:0006325,GO:0006464,GO:0006479,GO:0006725,GO:0006807,GO:0006996,GO:0008150,GO:0008152,GO:0008168,GO:0008170,GO:0008213,GO:0008276,GO:0008327,GO:0008757,GO:0009987,GO:0010216,GO:0010385,GO:0010428,GO:0010429,GO:0016043,GO:0016278,GO:…	2.1.1.43	ko:K11420	ko00310,ko04211,map00310,map04211		R03875,R03938,R04866,R04867	RC00003,RC00060,RC00181,RC00496	ko00000,ko00001,ko01000,ko03036				Viridiplantae	37IV0@33090,3G9R9@35493,COG2940@1,KOG1082@2759	NA|NA|NA	B	histone-lysine N-methyltransferase, H3 lysine-9 specific
Cc.04G0037260.mrna1	29730.Gorai.009G328200.1	5.4e-282	976.5	Streptophyta		GO:0003674,GO:0003682,GO:0003700,GO:0003712,GO:0003713,GO:0005488,GO:0005575,GO:0005622,GO:0005623,GO:0005634,GO:0006325,GO:0006338,GO:0006355,GO:0006357,GO:0006996,GO:0008150,GO:0009889,GO:0009891,GO:0009893,GO:0009987,GO:0010468,GO:0010556,GO:0010557,GO:0010604,GO:0010638,GO:0016043,GO:0019219,GO:0019222,GO:0031056,GO:0031058,GO:0031323,GO:0031325,GO:0031326,GO:0031328,GO:0031399,GO:0031401,GO:…		ko:K11314					ko00000,ko03021,ko03036				Viridiplantae	37J8Z@33090,3GCI6@35493,COG5114@1,KOG0457@2759	NA|NA|NA	B	positive regulation of histone acetylation
Cc.04G0037270.mrna1	3641.EOY01374	0.0	1519.6	Streptophyta		GO:0003674,GO:0003824,GO:0003825,GO:0004805,GO:0005575,GO:0005622,GO:0005623,GO:0005737,GO:0005975,GO:0005984,GO:0005991,GO:0005992,GO:0006793,GO:0006796,GO:0006950,GO:0008150,GO:0008152,GO:0008194,GO:0009058,GO:0009311,GO:0009312,GO:0009987,GO:0016051,GO:0016311,GO:0016740,GO:0016757,GO:0016758,GO:0016787,GO:0016788,GO:0016791,GO:0019203,GO:0033554,GO:0034637,GO:0035251,GO:0042578,GO:0044237,GO:…	2.4.1.15,3.1.3.12	ko:K16055	ko00500,ko01100,map00500,map01100		R02737,R02778	RC00005,RC00017,RC00049,RC02748	ko00000,ko00001,ko01000,ko01003		GT20		Viridiplantae	37ITE@33090,3G7U5@35493,COG1877@1,KOG1050@2759	NA|NA|NA	G	Alpha,alpha-trehalose-phosphate synthase (UDP-forming)
Cc.04G0037280.mrna1	3641.EOY01376	1.4e-296	1025.0	Streptophyta													Viridiplantae	2C0EY@1,2QRGU@2759,37PWN@33090,3G7H5@35493	NA|NA|NA	S	MACPF domain-containing protein
Cc.04G0037290.mrna1	3641.EOY01378	2.6e-171	608.2	Streptophyta													Viridiplantae	28IIJ@1,2QUIN@2759,37QVS@33090,3GBG7@35493	NA|NA|NA	S	S-adenosylmethionine-dependent methyltransferase
Cc.04G0037300.mrna1	3641.EOY01379	1.5e-107	397.1	Streptophyta		GO:0001101,GO:0003674,GO:0003676,GO:0003723,GO:0003824,GO:0004518,GO:0004519,GO:0005488,GO:0005575,GO:0005622,GO:0005623,GO:0005737,GO:0005739,GO:0006139,GO:0006396,GO:0006725,GO:0006807,GO:0008150,GO:0008152,GO:0008380,GO:0009451,GO:0009719,GO:0009725,GO:0009737,GO:0009987,GO:0010033,GO:0010467,GO:0016070,GO:0016787,GO:0016788,GO:0033993,GO:0034641,GO:0042221,GO:0043170,GO:0043226,GO:0043227,GO:…		ko:K17710					ko00000,ko03016,ko03029				Viridiplantae	37SKF@33090,3G7B8@35493,KOG4197@1,KOG4197@2759	NA|NA|NA	S	Pentatricopeptide repeat-containing protein
Cc.04G0037310.mrna1	3641.EOY01381	5.7e-115	421.4	Streptophyta													Viridiplantae	2C7MT@1,2QU6T@2759,37M1H@33090,3GFIW@35493	NA|NA|NA	S	acid phosphatase
Cc.04G0037320.mrna1	3641.EOY01382	1.2e-139	503.1	Streptophyta													Viridiplantae	28IIJ@1,2QUIN@2759,37QVS@33090,3GBG7@35493	NA|NA|NA	S	S-adenosylmethionine-dependent methyltransferase
Cc.04G0037330.mrna1	3641.EOY01383	7e-38	163.3	Streptophyta			2.1.1.278	ko:K18848					ko00000,ko01000				Viridiplantae	28IIJ@1,2QUIN@2759,37QVS@33090,3GBG7@35493	NA|NA|NA	S	S-adenosylmethionine-dependent methyltransferase
Cc.04G0037340.mrna1	71139.XP_010046486.1	6.3e-177	627.9	Streptophyta													Viridiplantae	28IIJ@1,2QUIN@2759,37QVS@33090,3GBG7@35493	NA|NA|NA	S	S-adenosylmethionine-dependent methyltransferase
Cc.05G0003430.mrna1	3641.EOY01383	1.5e-139	502.7	Streptophyta			2.1.1.278	ko:K18848					ko00000,ko01000				Viridiplantae	28IIJ@1,2QUIN@2759,37QVS@33090,3GBG7@35493	NA|NA|NA	S	S-adenosylmethionine-dependent methyltransferase
Cc.01G0022120.mrna1	3641.EOY01383	6.2e-135	487.3	Streptophyta			2.1.1.278	ko:K18848					ko00000,ko01000				Viridiplantae	28IIJ@1,2QUIN@2759,37QVS@33090,3GBG7@35493	NA|NA|NA	S	S-adenosylmethionine-dependent methyltransferase
Cc.04G0037350.mrna1	3641.EOY01383	7.2e-163	580.1	Streptophyta			2.1.1.278	ko:K18848					ko00000,ko01000				Viridiplantae	28IIJ@1,2QUIN@2759,37QVS@33090,3GBG7@35493	NA|NA|NA	S	S-adenosylmethionine-dependent methyltransferase
Cc.04G0037360.mrna1	3641.EOY01387	0.0	1776.9	Streptophyta	RdRP	GO:0001101,GO:0006139,GO:0006396,GO:0006725,GO:0006807,GO:0008150,GO:0008152,GO:0009058,GO:0009605,GO:0009607,GO:0009615,GO:0009719,GO:0009725,GO:0009751,GO:0009892,GO:0009987,GO:0010025,GO:0010033,GO:0010166,GO:0010467,GO:0010468,GO:0010605,GO:0010608,GO:0010629,GO:0014070,GO:0016070,GO:0016246,GO:0016441,GO:0016458,GO:0019222,GO:0030422,GO:0031047,GO:0031050,GO:0034641,GO:0035194,GO:0040029,GO:…	2.7.7.48	ko:K11699					ko00000,ko01000,ko03036				Viridiplantae	37MAM@33090,3G8RS@35493,KOG0988@1,KOG0988@2759	NA|NA|NA	A	Probably involved in the RNA silencing pathway and required for the generation of small interfering RNAs (siRNAs)
Cc.04G0037370.mrna1	3641.EOY01388	7.9e-197	693.0	Streptophyta			1.2.1.11	ko:K00133	ko00260,ko00261,ko00270,ko00300,ko01100,ko01110,ko01120,ko01130,ko01210,ko01230,map00260,map00261,map00270,map00300,map01100,map01110,map01120,map01130,map01210,map01230	M00016,M00017,M00018,M00033,M00525,M00526,M00527	R02291	RC00684	ko00000,ko00001,ko00002,ko01000				Viridiplantae	37QRJ@33090,3GG3F@35493,COG0136@1,KOG4777@2759	NA|NA|NA	E	aspartate-semialdehyde dehydrogenase
Cc.04G0037390.mrna1	29730.Gorai.013G028800.1	1.5e-126	459.5	Streptophyta													Viridiplantae	37SFS@33090,3GFZX@35493,KOG4197@1,KOG4197@2759	NA|NA|NA	S	Pentatricopeptide repeat-containing protein
Cc.04G0037400.mrna1	3641.EOY01390	0.0	1302.7	Streptophyta	AGD4			ko:K12489	ko04144,map04144				ko00000,ko00001,ko04131,ko04147				Viridiplantae	37MIK@33090,3GCAB@35493,COG5347@1,KOG0521@2759	NA|NA|NA	T	ADP-ribosylation factor GTPase-activating protein
Cc.04G0037410.mrna1	3641.EOY01396	3.8e-90	338.2	Streptophyta													Viridiplantae	2CH2H@1,2S3N7@2759,37W07@33090,3GKCJ@35493	NA|NA|NA
Cc.04G0037430.mrna1	3641.EOY01398	1.5e-181	642.1	Streptophyta		GO:0003674,GO:0003824,GO:0006082,GO:0006629,GO:0006720,GO:0006721,GO:0008150,GO:0008152,GO:0009685,GO:0009987,GO:0010817,GO:0016101,GO:0016491,GO:0016705,GO:0016706,GO:0019752,GO:0042445,GO:0043436,GO:0044237,GO:0044238,GO:0044255,GO:0044281,GO:0045543,GO:0051213,GO:0052635,GO:0055114,GO:0065007,GO:0065008,GO:0071704	1.14.11.13	ko:K04125	ko00904,ko01110,map00904,map01110		R03008,R03809,R06337,R06338	RC00478,RC00661	ko00000,ko00001,ko01000				Viridiplantae	37IWU@33090,3GDSX@35493,COG3491@1,KOG0143@2759	NA|NA|NA	Q	Belongs to the iron ascorbate-dependent oxidoreductase family
Cc.04G0037440.mrna1	3641.EOY01399	4e-98	364.8	Streptophyta													Viridiplantae	28JBB@1,2QRQ9@2759,37SQ7@33090,3GA29@35493	NA|NA|NA	S	isoform X1
Cc.04G0037450.mrna1	3641.EOY01404	1.7e-249	868.6	Streptophyta													Viridiplantae	2QTF1@2759,37T30@33090,3GDNG@35493,COG0515@1	NA|NA|NA	T	Inactive leucine-rich repeat receptor-like serine threonine-protein kinase
Cc.04G0037460.mrna1	218851.Aquca_018_00037.1	7.2e-17	94.7	Eukaryota													Eukaryota	KOG1947@1,KOG1947@2759	NA|NA|NA	B	F-box LRR-repeat protein
Cc.04G0037470.mrna1	3641.EOY01408	3.9e-280	971.1	Streptophyta													Viridiplantae	28JT7@1,2QS72@2759,37N3S@33090,3GD9D@35493	NA|NA|NA	S	Domain found in Dishevelled, Egl-10, and Pleckstrin (DEP)
Cc.04G0037490.mrna1	3641.EOY16501	8.2e-150	536.6	Streptophyta													Viridiplantae	37TP1@33090,3GDWB@35493,COG3491@1,KOG0143@2759	NA|NA|NA	Q	Belongs to the iron ascorbate-dependent oxidoreductase family
Cc.04G0037500.mrna1	29730.Gorai.005G151100.1	2.5e-300	1039.3	Streptophyta		GO:0001653,GO:0002376,GO:0003674,GO:0003824,GO:0004383,GO:0004672,GO:0004674,GO:0006139,GO:0006163,GO:0006164,GO:0006182,GO:0006464,GO:0006468,GO:0006725,GO:0006753,GO:0006793,GO:0006796,GO:0006807,GO:0006950,GO:0006952,GO:0006955,GO:0007154,GO:0007165,GO:0008150,GO:0008152,GO:0009058,GO:0009117,GO:0009150,GO:0009152,GO:0009165,GO:0009187,GO:0009190,GO:0009259,GO:0009260,GO:0009975,GO:0009987,GO:…											Viridiplantae	2QV5Y@2759,37RQV@33090,3GGV8@35493,COG0515@1	NA|NA|NA	T	Belongs to the protein kinase superfamily. Ser Thr protein kinase family
Cc.01G0028550.mrna1	29730.Gorai.002G097300.1	1e-183	649.8	Streptophyta		GO:0001101,GO:0003674,GO:0003824,GO:0004497,GO:0005575,GO:0006629,GO:0006720,GO:0006721,GO:0008150,GO:0008152,GO:0009058,GO:0009719,GO:0009725,GO:0009753,GO:0009987,GO:0010033,GO:0016020,GO:0016101,GO:0016491,GO:0016705,GO:0016709,GO:0019748,GO:0032870,GO:0036209,GO:0042221,GO:0044237,GO:0044238,GO:0044255,GO:0044550,GO:0050896,GO:0051716,GO:0055114,GO:0070887,GO:0071229,GO:0071310,GO:0071395,GO:…	1.14.13.144,1.14.14.1,1.14.14.19,1.14.14.32	ko:K00512,ko:K07418,ko:K16085	ko00140,ko00590,ko00591,ko00904,ko01100,ko01110,ko04212,ko04726,ko04750,ko04913,ko04917,ko04927,ko04934,map00140,map00590,map00591,map00904,map01100,map01110,map04212,map04726,map04750,map04913,map04917,map04927,map04934	M00109,M00110	R02211,R03783,R04852,R04853,R07042,R07043,R07044,R07045,R07046,R07048,R07050,R07051,R07052,R07055,R07056,R08517,R08518,R09865,R09921	RC00607,RC00660,RC00923,RC01184,RC01222,RC01710,RC01711,RC01723,RC01725,RC01952	ko00000,ko00001,ko00002,ko00199,ko01000				Viridiplantae	37QA7@33090,3GDM1@35493,COG2124@1,KOG0156@2759	NA|NA|NA	Q	Belongs to the cytochrome P450 family
Cc.04G0037510.mrna1	29730.Gorai.008G171500.1	5.3e-198	696.8	Streptophyta		GO:0003674,GO:0003824,GO:0008150,GO:0008152,GO:0016491,GO:0016701,GO:0050113,GO:0055114	1.1.1.2	ko:K00002	ko00010,ko00040,ko00561,ko00930,ko01100,ko01110,ko01120,ko01130,ko01220,map00010,map00040,map00561,map00930,map01100,map01110,map01120,map01130,map01220	M00014	R00746,R01041,R01481,R05231	RC00087,RC00088,RC00099,RC00108	ko00000,ko00001,ko00002,ko01000,ko04147				Viridiplantae	37MHE@33090,3GGNM@35493,COG0656@1,KOG1577@2759	NA|NA|NA	S	Aldo/keto reductase family
Cc.04G0037520.mrna1	3641.EOY01413	2.5e-167	594.7	Streptophyta	MIOX1	GO:0003674,GO:0003824,GO:0008150,GO:0008152,GO:0016491,GO:0016701,GO:0050113,GO:0055114	1.13.99.1	ko:K00469	ko00053,ko00562,map00053,map00562		R01184	RC00465	ko00000,ko00001,ko01000				Viridiplantae	37HHR@33090,3G9JW@35493,KOG1573@1,KOG1573@2759	NA|NA|NA	L	inositol oxygenase
Cc.03G0021770.mrna1	72664.XP_006417002.1	2.6e-67	261.2	Streptophyta			1.13.99.1	ko:K00469	ko00053,ko00562,map00053,map00562		R01184	RC00465	ko00000,ko00001,ko01000				Viridiplantae	37HHR@33090,3G9JW@35493,KOG1573@1,KOG1573@2759	NA|NA|NA	L	inositol oxygenase
Cc.06G0032070.mrna1	3641.EOY01413	1.1e-73	282.3	Streptophyta	MIOX1	GO:0003674,GO:0003824,GO:0008150,GO:0008152,GO:0016491,GO:0016701,GO:0050113,GO:0055114	1.13.99.1	ko:K00469	ko00053,ko00562,map00053,map00562		R01184	RC00465	ko00000,ko00001,ko01000				Viridiplantae	37HHR@33090,3G9JW@35493,KOG1573@1,KOG1573@2759	NA|NA|NA	L	inositol oxygenase
Cc.04G0037530.mrna1	3641.EOY01415	2.3e-132	478.8	Streptophyta													Viridiplantae	28IAY@1,2QQMF@2759,37I89@33090,3G7YB@35493	NA|NA|NA	S	Tobamovirus multiplication protein
Cc.04G0037540.mrna1	3641.EOY01418	2.1e-306	1057.7	Streptophyta	NTMC2T5.2	GO:0003674,GO:0005488,GO:0005515,GO:0005575,GO:0005622,GO:0005623,GO:0005737,GO:0005783,GO:0005789,GO:0005886,GO:0012505,GO:0016020,GO:0016021,GO:0030176,GO:0031224,GO:0031227,GO:0031984,GO:0042175,GO:0042802,GO:0043226,GO:0043227,GO:0043229,GO:0043231,GO:0044232,GO:0044422,GO:0044424,GO:0044425,GO:0044432,GO:0044444,GO:0044446,GO:0044464,GO:0071944,GO:0098827											Viridiplantae	37JDH@33090,3GFJI@35493,COG5038@1,KOG1012@2759	NA|NA|NA	M	C2 domain
Cc.04G0037550.mrna1	3641.EOY01421	0.0	1089.3	Streptophyta			1.3.1.72	ko:K09828	ko00100,ko01100,ko01110,map00100,map01100,map01110	M00101	R01457,R03689,R05703,R07488,R07493,R07498,R07499,R07507,R11096	RC00522,RC01887,RC02419	ko00000,ko00001,ko00002,ko01000				Viridiplantae	37Q6T@33090,3GC89@35493,COG0277@1,KOG1262@2759	NA|NA|NA	C	Delta(24)-sterol
Cc.04G0037560.mrna1	3641.EOY01424	1.9e-81	308.9	Streptophyta													Viridiplantae	28H7E@1,2QPK5@2759,37U90@33090,3GGT3@35493	NA|NA|NA	S	Uncharacterized ACR, COG1399
Cc.04G0037570.mrna1	3641.EOY01426	6e-286	989.9	Streptophyta		GO:0000245,GO:0000375,GO:0000377,GO:0000381,GO:0000389,GO:0000398,GO:0003674,GO:0003676,GO:0003723,GO:0005488,GO:0005575,GO:0005622,GO:0005623,GO:0005634,GO:0005681,GO:0005684,GO:0005686,GO:0006139,GO:0006376,GO:0006396,GO:0006397,GO:0006725,GO:0006807,GO:0008150,GO:0008152,GO:0008380,GO:0009987,GO:0010467,GO:0010468,GO:0016043,GO:0016070,GO:0016071,GO:0019219,GO:0019222,GO:0022607,GO:0022613,GO:…		ko:K12825	ko03040,map03040	M00352			ko00000,ko00001,ko00002,ko03041				Viridiplantae	37I00@33090,3GAG3@35493,KOG0007@1,KOG0007@2759	NA|NA|NA	A	splicing factor 3A subunit 1
Cc.04G0037580.mrna1	3641.EOY01429	3.9e-152	545.4	Streptophyta	XRCC2	GO:0000003,GO:0000150,GO:0000217,GO:0000280,GO:0000400,GO:0000707,GO:0000724,GO:0000725,GO:0000730,GO:0003674,GO:0003676,GO:0003677,GO:0003690,GO:0003697,GO:0003824,GO:0005488,GO:0005575,GO:0005622,GO:0005623,GO:0005634,GO:0005657,GO:0005694,GO:0006139,GO:0006259,GO:0006281,GO:0006302,GO:0006310,GO:0006312,GO:0006725,GO:0006807,GO:0006950,GO:0006974,GO:0006996,GO:0007049,GO:0007127,GO:0007131,GO:…		ko:K10879	ko03440,map03440				ko00000,ko00001,ko03400				Viridiplantae	37T5E@33090,3GB44@35493,KOG2859@1,KOG2859@2759	NA|NA|NA	L	DNA repair protein XRCC2 homolog
Cc.04G0037600.mrna1	3641.EOY01431	2.2e-163	581.6	Streptophyta		GO:0001101,GO:0003674,GO:0003824,GO:0004601,GO:0005575,GO:0005618,GO:0005622,GO:0005623,GO:0005737,GO:0005783,GO:0005911,GO:0006950,GO:0006970,GO:0006972,GO:0008150,GO:0008152,GO:0009266,GO:0009269,GO:0009409,GO:0009414,GO:0009415,GO:0009505,GO:0009506,GO:0009628,GO:0009636,GO:0009651,GO:0009664,GO:0009987,GO:0010035,GO:0012505,GO:0016043,GO:0016209,GO:0016491,GO:0016684,GO:0030054,GO:0030312,GO:…	1.11.1.7	ko:K00430	ko00940,ko01100,ko01110,map00940,map01100,map01110		R00602,R02596,R03919,R04007,R07443	RC00034	ko00000,ko00001,ko01000				Viridiplantae	28JEP@1,2QRTP@2759,37JN5@33090,3G7RM@35493	NA|NA|NA	Q	Belongs to the peroxidase family. Classical plant (class III) peroxidase subfamily
Cc.04G0037610.mrna1	3641.EOY01433	2.2e-110	405.2	Streptophyta		GO:0003674,GO:0003824,GO:0004601,GO:0005575,GO:0005618,GO:0005623,GO:0005911,GO:0006725,GO:0008150,GO:0008152,GO:0009505,GO:0009506,GO:0009636,GO:0009664,GO:0009698,GO:0009808,GO:0009987,GO:0016043,GO:0016209,GO:0016491,GO:0016684,GO:0019748,GO:0030054,GO:0030312,GO:0042221,GO:0044237,GO:0044464,GO:0045229,GO:0050896,GO:0051716,GO:0055044,GO:0055114,GO:0070887,GO:0071554,GO:0071555,GO:0071669,GO:…	1.11.1.7	ko:K00430	ko00940,ko01100,ko01110,map00940,map01100,map01110		R00602,R02596,R03919,R04007,R07443	RC00034	ko00000,ko00001,ko01000				Viridiplantae	2C0PQ@1,2QQVF@2759,37M88@33090,3GFMR@35493	NA|NA|NA	Q	Belongs to the peroxidase family. Classical plant (class III) peroxidase subfamily
Cc.04G0037620.mrna1	29730.Gorai.008G172300.1	9.8e-108	396.7	Streptophyta				ko:K08770	ko03320,map03320				ko00000,ko00001,ko04121				Viridiplantae	37RV6@33090,3GG0J@35493,COG5272@1,KOG0001@2759	NA|NA|NA	O	ubiquitin
Cc.01G0010710.mrna1	3641.EOY01434	2.2e-29	134.4	Streptophyta				ko:K08770	ko03320,map03320				ko00000,ko00001,ko04121				Viridiplantae	37RV6@33090,3GG0J@35493,COG5272@1,KOG0001@2759	NA|NA|NA	O	ubiquitin
Cc.04G0037630.mrna1	29730.Gorai.007G057200.1	1.4e-10	72.0	Streptophyta													Viridiplantae	2EY5W@1,2SZQG@2759,382QM@33090,3GR7Z@35493	NA|NA|NA
Cc.04G0037640.mrna1	3641.EOY01435	4.3e-139	501.1	Streptophyta		GO:0000149,GO:0003674,GO:0005488,GO:0005515,GO:0005575,GO:0005622,GO:0005623,GO:0005737,GO:0005886,GO:0006810,GO:0006887,GO:0006906,GO:0006996,GO:0008150,GO:0009987,GO:0012505,GO:0016020,GO:0016021,GO:0016043,GO:0016050,GO:0016192,GO:0022406,GO:0031201,GO:0031224,GO:0032940,GO:0032991,GO:0044424,GO:0044425,GO:0044444,GO:0044464,GO:0046903,GO:0048278,GO:0048284,GO:0051179,GO:0051234,GO:0051640,GO:…		ko:K08486	ko04130,ko04721,map04130,map04721				ko00000,ko00001,ko04131,ko04147				Viridiplantae	37IMQ@33090,3GEWJ@35493,COG5074@1,KOG0810@2759	NA|NA|NA	U	SNAP receptor activity
Cc.04G0037660.mrna1	3750.XP_008354366.1	8.8e-17	92.4	fabids		GO:0000003,GO:0003006,GO:0007275,GO:0008150,GO:0009653,GO:0009790,GO:0009791,GO:0009793,GO:0009888,GO:0009933,GO:0010014,GO:0010016,GO:0010072,GO:0010154,GO:0022414,GO:0032501,GO:0032502,GO:0048316,GO:0048367,GO:0048507,GO:0048508,GO:0048532,GO:0048608,GO:0048731,GO:0048856,GO:0061458,GO:0090421											Viridiplantae	37ITS@33090,3GD36@35493,4JI48@91835,KOG0266@1,KOG0266@2759	NA|NA|NA	S	Topless-related protein
Cc.04G0037670.mrna1	29730.Gorai.013G099800.1	3.6e-286	990.3	Streptophyta	ICL	GO:0003674,GO:0003824,GO:0004451,GO:0005575,GO:0005622,GO:0005623,GO:0005737,GO:0005777,GO:0005975,GO:0006081,GO:0006082,GO:0006097,GO:0008150,GO:0008152,GO:0009514,GO:0009987,GO:0016829,GO:0016830,GO:0016833,GO:0019752,GO:0032787,GO:0042579,GO:0043226,GO:0043227,GO:0043229,GO:0043231,GO:0043436,GO:0044237,GO:0044238,GO:0044262,GO:0044281,GO:0044424,GO:0044444,GO:0044464,GO:0046487,GO:0071704	4.1.3.1	ko:K01637	ko00630,ko01100,ko01110,ko01120,ko01200,map00630,map01100,map01110,map01120,map01200	M00012	R00479	RC00311,RC00313	ko00000,ko00001,ko00002,ko01000				Viridiplantae	37M2S@33090,3GBJH@35493,COG2513@1,KOG1260@2759	NA|NA|NA	C	Belongs to the isocitrate lyase PEP mutase superfamily. Isocitrate lyase family
Cc.04G0037680.mrna1	3641.EOY01440	1.7e-26	124.8	Streptophyta													Viridiplantae	2CUCB@1,2S45P@2759,37WFV@33090,3GKCR@35493	NA|NA|NA	K	Transcription factor CPC-like
Cc.04G0037690.mrna1	3641.EOY01441	7.4e-66	256.9	Streptophyta													Viridiplantae	2BJ0A@1,2S1F9@2759,37VFA@33090,3GJ0I@35493	NA|NA|NA	S	Late embryogenesis abundant protein
Cc.04G0037710.mrna1	3641.EOY01443	0.0	1283.5	Streptophyta		GO:0000003,GO:0000902,GO:0000904,GO:0003006,GO:0003674,GO:0003700,GO:0006355,GO:0007275,GO:0008150,GO:0009653,GO:0009790,GO:0009791,GO:0009793,GO:0009888,GO:0009889,GO:0009908,GO:0009987,GO:0010026,GO:0010090,GO:0010154,GO:0010468,GO:0010556,GO:0016043,GO:0019219,GO:0019222,GO:0022414,GO:0030154,GO:0031323,GO:0031326,GO:0032501,GO:0032502,GO:0032989,GO:0045595,GO:0045596,GO:0048316,GO:0048366,GO:…		ko:K09338					ko00000,ko03000				Viridiplantae	28MK1@1,2QU3P@2759,37MV7@33090,3G9MD@35493	NA|NA|NA	K	homeobox-leucine zipper protein
Cc.06G0023100.mrna1	3641.EOY01443	3.1e-153	548.5	Streptophyta		GO:0000003,GO:0000902,GO:0000904,GO:0003006,GO:0003674,GO:0003700,GO:0006355,GO:0007275,GO:0008150,GO:0009653,GO:0009790,GO:0009791,GO:0009793,GO:0009888,GO:0009889,GO:0009908,GO:0009987,GO:0010026,GO:0010090,GO:0010154,GO:0010468,GO:0010556,GO:0016043,GO:0019219,GO:0019222,GO:0022414,GO:0030154,GO:0031323,GO:0031326,GO:0032501,GO:0032502,GO:0032989,GO:0045595,GO:0045596,GO:0048316,GO:0048366,GO:…		ko:K09338					ko00000,ko03000				Viridiplantae	28MK1@1,2QU3P@2759,37MV7@33090,3G9MD@35493	NA|NA|NA	K	homeobox-leucine zipper protein
Cc.04G0037720.mrna1	3641.EOY01450	7.4e-46	190.3	Streptophyta													Viridiplantae	2AJ2Z@1,2RZ62@2759,37UMG@33090,3GINX@35493	NA|NA|NA	S	Transmembrane protein 97-like
Cc.04G0037730.mrna1	3711.Bra022887.1-P	0.0	1930.6	Viridiplantae				ko:K05387					ko00000,ko04040	1.A.10.1.10,1.A.10.1.18,1.A.10.1.7			Viridiplantae	37I03@33090,KOG1052@1,KOG1052@2759	NA|NA|NA	EPT	Glutamate-gated receptor that probably acts as non- selective cation channel
Cc.04G0037740.mrna1	3641.EOY01463	7.3e-113	413.3	Streptophyta		GO:0000003,GO:0003006,GO:0003674,GO:0003676,GO:0003723,GO:0003735,GO:0005198,GO:0005488,GO:0005575,GO:0005622,GO:0005623,GO:0005737,GO:0007275,GO:0008150,GO:0009507,GO:0009526,GO:0009532,GO:0009536,GO:0009570,GO:0009719,GO:0009725,GO:0009735,GO:0009790,GO:0009791,GO:0009793,GO:0009941,GO:0010033,GO:0010154,GO:0016020,GO:0022414,GO:0031967,GO:0031975,GO:0032501,GO:0032502,GO:0042221,GO:0043226,GO:…		ko:K02933	ko03010,map03010	M00178,M00179			br01610,ko00000,ko00001,ko00002,ko03011				Viridiplantae	37NEG@33090,3GFDU@35493,COG0097@1,KOG3254@2759	NA|NA|NA	J	Belongs to the universal ribosomal protein uL6 family
Cc.04G0037750.mrna1	3641.EOY01465	4.8e-227	793.9	Streptophyta		GO:0003674,GO:0005215,GO:0005575,GO:0005622,GO:0005623,GO:0005737,GO:0005773,GO:0005774,GO:0006810,GO:0006855,GO:0008150,GO:0015238,GO:0015893,GO:0016020,GO:0022857,GO:0031090,GO:0042221,GO:0042493,GO:0043226,GO:0043227,GO:0043229,GO:0043231,GO:0044422,GO:0044424,GO:0044437,GO:0044444,GO:0044446,GO:0044464,GO:0050896,GO:0051179,GO:0051234,GO:0055085,GO:0098588,GO:0098805		ko:K03327					ko00000,ko02000	2.A.66.1			Viridiplantae	37MUS@33090,3G9DH@35493,COG0534@1,KOG1347@2759	NA|NA|NA	L	Belongs to the multi antimicrobial extrusion (MATE) (TC 2.A.66.1) family
Cc.04G0037760.mrna1	3641.EOY01467	2.3e-20	105.9	Streptophyta													Viridiplantae	2D0TN@1,2SFFC@2759,37XI0@33090,3GMKD@35493	NA|NA|NA
Cc.04G0037770.mrna1	3641.EOY01470	1.6e-82	313.2	Streptophyta				ko:K10523	ko04340,ko04341,map04340,map04341	M00384			ko00000,ko00001,ko00002,ko04121				Viridiplantae	37MVT@33090,3GHDV@35493,KOG1987@1,KOG1987@2759	NA|NA|NA	D	meprin and TRAF homology domain-containing protein MATH domain-containing protein
Cc.04G0037780.mrna1	3641.EOY01472	1.9e-83	315.8	Viridiplantae				ko:K10523	ko04340,ko04341,map04340,map04341	M00384			ko00000,ko00001,ko00002,ko04121				Viridiplantae	37MVT@33090,KOG1987@1,KOG1987@2759	NA|NA|NA	D	meprin and TRAF homology domain-containing protein MATH domain-containing protein
Cc.04G0037790.mrna1	3641.EOY01474	0.0	1887.1	Streptophyta		GO:0000166,GO:0001101,GO:0003674,GO:0003824,GO:0003994,GO:0005488,GO:0005507,GO:0005524,GO:0005575,GO:0005618,GO:0005622,GO:0005623,GO:0005737,GO:0005739,GO:0005773,GO:0005774,GO:0005829,GO:0006082,GO:0006101,GO:0006102,GO:0006950,GO:0006970,GO:0006979,GO:0007275,GO:0008144,GO:0008150,GO:0008152,GO:0009507,GO:0009532,GO:0009536,GO:0009570,GO:0009605,GO:0009628,GO:0009651,GO:0009719,GO:0009725,GO:…	4.2.1.3	ko:K01681	ko00020,ko00630,ko00720,ko01100,ko01110,ko01120,ko01130,ko01200,ko01210,ko01230,map00020,map00630,map00720,map01100,map01110,map01120,map01130,map01200,map01210,map01230	M00009,M00010,M00012,M00173,M00740	R01324,R01325,R01900	RC00497,RC00498,RC00618	br01601,ko00000,ko00001,ko00002,ko01000				Viridiplantae	37K7C@33090,3GEVR@35493,COG1048@1,KOG0452@2759	NA|NA|NA	AJ	Catalyzes the isomerization of citrate to isocitrate via cis-aconitate
Cc.01G0039660.mrna1	3641.EOY01474	1e-242	846.3	Streptophyta		GO:0000166,GO:0001101,GO:0003674,GO:0003824,GO:0003994,GO:0005488,GO:0005507,GO:0005524,GO:0005575,GO:0005618,GO:0005622,GO:0005623,GO:0005737,GO:0005739,GO:0005773,GO:0005774,GO:0005829,GO:0006082,GO:0006101,GO:0006102,GO:0006950,GO:0006970,GO:0006979,GO:0007275,GO:0008144,GO:0008150,GO:0008152,GO:0009507,GO:0009532,GO:0009536,GO:0009570,GO:0009605,GO:0009628,GO:0009651,GO:0009719,GO:0009725,GO:…	4.2.1.3	ko:K01681	ko00020,ko00630,ko00720,ko01100,ko01110,ko01120,ko01130,ko01200,ko01210,ko01230,map00020,map00630,map00720,map01100,map01110,map01120,map01130,map01200,map01210,map01230	M00009,M00010,M00012,M00173,M00740	R01324,R01325,R01900	RC00497,RC00498,RC00618	br01601,ko00000,ko00001,ko00002,ko01000				Viridiplantae	37K7C@33090,3GEVR@35493,COG1048@1,KOG0452@2759	NA|NA|NA	AJ	Catalyzes the isomerization of citrate to isocitrate via cis-aconitate
Cc.05G0020160.mrna1	3885.XP_007132547.1	1.1e-22	111.7	fabids		GO:0000166,GO:0001101,GO:0003674,GO:0003824,GO:0003994,GO:0005488,GO:0005507,GO:0005524,GO:0005575,GO:0005618,GO:0005622,GO:0005623,GO:0005737,GO:0005739,GO:0005773,GO:0005774,GO:0005829,GO:0006082,GO:0006101,GO:0006102,GO:0006950,GO:0006970,GO:0006979,GO:0007275,GO:0008144,GO:0008150,GO:0008152,GO:0009507,GO:0009532,GO:0009536,GO:0009570,GO:0009605,GO:0009628,GO:0009651,GO:0009719,GO:0009725,GO:…	4.2.1.3	ko:K01681	ko00020,ko00630,ko00720,ko01100,ko01110,ko01120,ko01130,ko01200,ko01210,ko01230,map00020,map00630,map00720,map01100,map01110,map01120,map01130,map01200,map01210,map01230	M00009,M00010,M00012,M00173,M00740	R01324,R01325,R01900	RC00497,RC00498,RC00618	br01601,ko00000,ko00001,ko00002,ko01000				Viridiplantae	37K7C@33090,3GEVR@35493,4JFGK@91835,COG1048@1,KOG0452@2759	NA|NA|NA	C	Catalyzes the isomerization of citrate to isocitrate via cis-aconitate
Cc.04G0037800.mrna1	3641.EOY01475	5.3e-43	180.6	Streptophyta													Viridiplantae	2DWY7@1,2S6R9@2759,37VYR@33090,3GKPP@35493	NA|NA|NA
Cc.04G0037810.mrna1	3641.EOY01476	2e-278	964.5	Streptophyta		GO:0000003,GO:0000280,GO:0001101,GO:0003674,GO:0003824,GO:0005575,GO:0005622,GO:0005623,GO:0005737,GO:0005777,GO:0005829,GO:0006139,GO:0006259,GO:0006281,GO:0006310,GO:0006464,GO:0006725,GO:0006807,GO:0006950,GO:0006974,GO:0006996,GO:0007049,GO:0007127,GO:0007131,GO:0007154,GO:0007165,GO:0007275,GO:0008150,GO:0008152,GO:0008641,GO:0009414,GO:0009415,GO:0009628,GO:0009653,GO:0009719,GO:0009725,GO:…		ko:K04532	ko05010,map05010				ko00000,ko00001,ko04121				Viridiplantae	37JEX@33090,3GAN3@35493,COG0476@1,KOG2016@2759	NA|NA|NA	O	Regulatory subunit of the dimeric E1 enzyme. E1 activates RUB1 NEDD8 by first adenylating its C-terminal glycine residue with ATP, thereafter linking this residue to the side chain of the catalytic cysteine, yielding a RUB1-ECR1 thioester and free AMP. E1 finally transfers RUB1 to the catalytic cysteine of RCE1
Cc.04G0037820.mrna1	3641.EOY01479	3.3e-198	697.6	Streptophyta	AAPT1	GO:0005575,GO:0005622,GO:0005623,GO:0005737,GO:0005794,GO:0012505,GO:0043226,GO:0043227,GO:0043229,GO:0043231,GO:0044424,GO:0044444,GO:0044464	2.7.8.1	ko:K00993	ko00440,ko00564,ko00565,ko01100,ko01110,map00440,map00564,map00565,map01100,map01110	M00092	R02057,R04920,R06364,R07384	RC00002,RC00017,RC02894	ko00000,ko00001,ko00002,ko01000				Viridiplantae	37NBV@33090,3GDTP@35493,COG5050@1,KOG2877@2759	NA|NA|NA	I	diacylglycerol cholinephosphotransferase activity
Cc.07G0002780.mrna1	3641.EOY01479	1.6e-43	183.0	Streptophyta	AAPT1	GO:0005575,GO:0005622,GO:0005623,GO:0005737,GO:0005794,GO:0012505,GO:0043226,GO:0043227,GO:0043229,GO:0043231,GO:0044424,GO:0044444,GO:0044464	2.7.8.1	ko:K00993	ko00440,ko00564,ko00565,ko01100,ko01110,map00440,map00564,map00565,map01100,map01110	M00092	R02057,R04920,R06364,R07384	RC00002,RC00017,RC02894	ko00000,ko00001,ko00002,ko01000				Viridiplantae	37NBV@33090,3GDTP@35493,COG5050@1,KOG2877@2759	NA|NA|NA	I	diacylglycerol cholinephosphotransferase activity
Cc.04G0037830.mrna1	3641.EOY01481	4.9e-88	331.3	Streptophyta													Viridiplantae	2QQ38@2759,37KIJ@33090,3GCZ9@35493,COG4241@1	NA|NA|NA	S	Predicted membrane protein (DUF2232)
Cc.04G0037840.mrna1	3641.EOY01483	7.9e-112	410.6	Streptophyta													Viridiplantae	2CJMT@1,2QVN6@2759,37QCQ@33090,3GGPX@35493	NA|NA|NA
Cc.04G0037850.mrna1	3641.EOY01484	2e-55	223.0	Streptophyta													Viridiplantae	28H6H@1,2QPJ9@2759,37K69@33090,3GECP@35493	NA|NA|NA	S	BEST Arabidopsis thaliana protein match is Protein of
Cc.04G0037860.mrna1	3988.XP_002528134.1	1.3e-126	461.1	Streptophyta				ko:K13457	ko04626,map04626				ko00000,ko00001				Viridiplantae	37TDT@33090,3G9FV@35493,KOG4658@1,KOG4658@2759	NA|NA|NA	T	Belongs to the disease resistance NB-LRR family
Cc.04G0037870.mrna1	3641.EOY01484	1.6e-106	394.4	Streptophyta													Viridiplantae	28H6H@1,2QPJ9@2759,37K69@33090,3GECP@35493	NA|NA|NA	S	BEST Arabidopsis thaliana protein match is Protein of
Cc.04G0037890.mrna1	29730.Gorai.008G173700.1	0.0	1666.4	Streptophyta		GO:0003674,GO:0005215,GO:0005488,GO:0005515,GO:0005575,GO:0005622,GO:0005623,GO:0005634,GO:0005635,GO:0005737,GO:0005829,GO:0006606,GO:0006810,GO:0006886,GO:0006913,GO:0008104,GO:0008150,GO:0008536,GO:0008565,GO:0012505,GO:0015031,GO:0015833,GO:0017016,GO:0017038,GO:0019899,GO:0022613,GO:0031267,GO:0031647,GO:0031967,GO:0031975,GO:0033036,GO:0033365,GO:0034504,GO:0034613,GO:0042254,GO:0042393,GO:…	2.7.1.48	ko:K00876,ko:K20224	ko00240,ko00983,ko01100,map00240,map00983,map01100		R00513,R00516,R00517,R00962,R00964,R00967,R00968,R00970,R01548,R01549,R01880,R02091,R02096,R02097,R02327,R02332,R02371,R02372,R08232	RC00002,RC00017	ko00000,ko00001,ko01000,ko03009	1.I.1			Viridiplantae	37QA4@33090,3GEQ6@35493,COG5657@1,KOG2274@2759	NA|NA|NA	UY	Importin-9
Cc.04G0037900.mrna1	3641.EOY01490	4.1e-30	137.5	Streptophyta													Viridiplantae	37WFE@33090,3GK7R@35493,KOG0800@1,KOG0800@2759	NA|NA|NA	O	E3 ubiquitin-protein ligase
Cc.01G0038160.mrna1	29760.VIT_19s0014g04930.t01	8.9e-63	247.7	Streptophyta		GO:0003674,GO:0003824,GO:0006629,GO:0006644,GO:0006720,GO:0006721,GO:0006793,GO:0006796,GO:0008150,GO:0008152,GO:0008299,GO:0008610,GO:0009058,GO:0009987,GO:0010333,GO:0010334,GO:0016829,GO:0016835,GO:0016838,GO:0019637,GO:0042214,GO:0044237,GO:0044238,GO:0044249,GO:0044255,GO:0045338,GO:0046246,GO:0051761,GO:0051762,GO:0071704,GO:1901576	4.2.3.104,4.2.3.57,4.2.3.73,4.2.3.75,4.2.3.86	ko:K14181,ko:K14184,ko:K15803	ko00909,ko01100,ko01110,map00909,map01100,map01110		R07648,R08373,R08541,R08691,R09886	RC02179,RC02180,RC02337,RC02425,RC02696	ko00000,ko00001,ko01000				Viridiplantae	28MUD@1,2QUCN@2759,37ICK@33090,3GA96@35493	NA|NA|NA	S	synthase
Cc.04G0037910.mrna1	29760.VIT_19s0014g04930.t01	9.8e-139	500.4	Streptophyta		GO:0003674,GO:0003824,GO:0006629,GO:0006644,GO:0006720,GO:0006721,GO:0006793,GO:0006796,GO:0008150,GO:0008152,GO:0008299,GO:0008610,GO:0009058,GO:0009987,GO:0010333,GO:0010334,GO:0016829,GO:0016835,GO:0016838,GO:0019637,GO:0042214,GO:0044237,GO:0044238,GO:0044249,GO:0044255,GO:0045338,GO:0046246,GO:0051761,GO:0051762,GO:0071704,GO:1901576	4.2.3.104,4.2.3.57,4.2.3.73,4.2.3.75,4.2.3.86	ko:K14181,ko:K14184,ko:K15803	ko00909,ko01100,ko01110,map00909,map01100,map01110		R07648,R08373,R08541,R08691,R09886	RC02179,RC02180,RC02337,RC02425,RC02696	ko00000,ko00001,ko01000				Viridiplantae	28MUD@1,2QUCN@2759,37ICK@33090,3GA96@35493	NA|NA|NA	S	synthase
Cc.01G0038150.mrna1	29760.VIT_19s0014g04930.t01	8.9e-63	247.7	Streptophyta		GO:0003674,GO:0003824,GO:0006629,GO:0006644,GO:0006720,GO:0006721,GO:0006793,GO:0006796,GO:0008150,GO:0008152,GO:0008299,GO:0008610,GO:0009058,GO:0009987,GO:0010333,GO:0010334,GO:0016829,GO:0016835,GO:0016838,GO:0019637,GO:0042214,GO:0044237,GO:0044238,GO:0044249,GO:0044255,GO:0045338,GO:0046246,GO:0051761,GO:0051762,GO:0071704,GO:1901576	4.2.3.104,4.2.3.57,4.2.3.73,4.2.3.75,4.2.3.86	ko:K14181,ko:K14184,ko:K15803	ko00909,ko01100,ko01110,map00909,map01100,map01110		R07648,R08373,R08541,R08691,R09886	RC02179,RC02180,RC02337,RC02425,RC02696	ko00000,ko00001,ko01000				Viridiplantae	28MUD@1,2QUCN@2759,37ICK@33090,3GA96@35493	NA|NA|NA	S	synthase
Cc.01G0038170.mrna1	29760.VIT_19s0014g04930.t01	2.2e-83	316.2	Streptophyta		GO:0003674,GO:0003824,GO:0006629,GO:0006644,GO:0006720,GO:0006721,GO:0006793,GO:0006796,GO:0008150,GO:0008152,GO:0008299,GO:0008610,GO:0009058,GO:0009987,GO:0010333,GO:0010334,GO:0016829,GO:0016835,GO:0016838,GO:0019637,GO:0042214,GO:0044237,GO:0044238,GO:0044249,GO:0044255,GO:0045338,GO:0046246,GO:0051761,GO:0051762,GO:0071704,GO:1901576	4.2.3.104,4.2.3.57,4.2.3.73,4.2.3.75,4.2.3.86	ko:K14181,ko:K14184,ko:K15803	ko00909,ko01100,ko01110,map00909,map01100,map01110		R07648,R08373,R08541,R08691,R09886	RC02179,RC02180,RC02337,RC02425,RC02696	ko00000,ko00001,ko01000				Viridiplantae	28MUD@1,2QUCN@2759,37ICK@33090,3GA96@35493	NA|NA|NA	S	synthase
Cc.01G0038130.mrna1	29760.VIT_19s0014g04930.t01	2.4e-83	316.2	Streptophyta		GO:0003674,GO:0003824,GO:0006629,GO:0006644,GO:0006720,GO:0006721,GO:0006793,GO:0006796,GO:0008150,GO:0008152,GO:0008299,GO:0008610,GO:0009058,GO:0009987,GO:0010333,GO:0010334,GO:0016829,GO:0016835,GO:0016838,GO:0019637,GO:0042214,GO:0044237,GO:0044238,GO:0044249,GO:0044255,GO:0045338,GO:0046246,GO:0051761,GO:0051762,GO:0071704,GO:1901576	4.2.3.104,4.2.3.57,4.2.3.73,4.2.3.75,4.2.3.86	ko:K14181,ko:K14184,ko:K15803	ko00909,ko01100,ko01110,map00909,map01100,map01110		R07648,R08373,R08541,R08691,R09886	RC02179,RC02180,RC02337,RC02425,RC02696	ko00000,ko00001,ko01000				Viridiplantae	28MUD@1,2QUCN@2759,37ICK@33090,3GA96@35493	NA|NA|NA	S	synthase
Cc.02G0008030.mrna1	71139.XP_010046231.1	1.1e-14	85.9	Streptophyta		GO:0003674,GO:0003824,GO:0006629,GO:0006644,GO:0006720,GO:0006721,GO:0006793,GO:0006796,GO:0008150,GO:0008152,GO:0008299,GO:0008610,GO:0009058,GO:0009987,GO:0010333,GO:0010334,GO:0016829,GO:0016835,GO:0016838,GO:0019637,GO:0042214,GO:0044237,GO:0044238,GO:0044249,GO:0044255,GO:0045338,GO:0046246,GO:0051761,GO:0051762,GO:0071704,GO:1901576	4.2.3.104,4.2.3.57,4.2.3.75	ko:K14184,ko:K15803	ko00909,ko01100,ko01110,map00909,map01100,map01110		R07648,R08373,R08541	RC02179,RC02180,RC02425	ko00000,ko00001,ko01000				Viridiplantae	28MUD@1,2QUCN@2759,37ICK@33090,3GA96@35493	NA|NA|NA	S	synthase
Cc.02G0008020.mrna1	3641.EOY12837	3e-47	194.9	Streptophyta		GO:0003674,GO:0003824,GO:0006629,GO:0006644,GO:0006720,GO:0006721,GO:0006793,GO:0006796,GO:0008150,GO:0008152,GO:0008299,GO:0008610,GO:0009058,GO:0009987,GO:0010333,GO:0010334,GO:0016829,GO:0016835,GO:0016838,GO:0019637,GO:0042214,GO:0044237,GO:0044238,GO:0044249,GO:0044255,GO:0045338,GO:0046246,GO:0051761,GO:0051762,GO:0071704,GO:1901576	4.2.3.104,4.2.3.13,4.2.3.57,4.2.3.75	ko:K14183,ko:K14184,ko:K15803	ko00909,ko01100,ko01110,map00909,map01100,map01110		R02311,R07648,R08373,R08541	RC02179,RC02180,RC02425,RC02772	ko00000,ko00001,ko01000				Viridiplantae	28MUD@1,2QUCN@2759,37ICK@33090,3GA96@35493	NA|NA|NA	S	synthase
Cc.04G0037920.mrna1	3641.EOY01490	1.4e-32	146.0	Streptophyta													Viridiplantae	37WFE@33090,3GK7R@35493,KOG0800@1,KOG0800@2759	NA|NA|NA	O	E3 ubiquitin-protein ligase
Cc.04G0037930.mrna1	4096.XP_009775194.1	4.7e-07	60.5	asterids													Viridiplantae	37WFE@33090,3GK7R@35493,44KQ2@71274,KOG0800@1,KOG0800@2759	NA|NA|NA	O	E3 ubiquitin-protein ligase
Cc.07G0033300.mrna1	29730.Gorai.001G039800.1	9.3e-31	140.6	Streptophyta		GO:0000082,GO:0000123,GO:0000125,GO:0000278,GO:0000428,GO:0001889,GO:0003674,GO:0003676,GO:0003677,GO:0003712,GO:0003713,GO:0005102,GO:0005488,GO:0005515,GO:0005575,GO:0005622,GO:0005623,GO:0005634,GO:0005654,GO:0005667,GO:0005669,GO:0005737,GO:0006139,GO:0006325,GO:0006351,GO:0006352,GO:0006355,GO:0006366,GO:0006367,GO:0006464,GO:0006473,GO:0006475,GO:0006508,GO:0006725,GO:0006807,GO:0006915,GO:…		ko:K03134	ko03022,ko05168,map03022,map05168				ko00000,ko00001,ko03021,ko03036				Viridiplantae	37UC7@33090,3GIP3@35493,COG5162@1,KOG3423@2759	NA|NA|NA	K	TAFs are components of the transcription factor IID (TFIID) complex that is essential for mediating regulation of RNA polymerase transcription
Cc.04G0037940.mrna1	29730.Gorai.001G039800.1	2.5e-46	191.4	Streptophyta		GO:0000082,GO:0000123,GO:0000125,GO:0000278,GO:0000428,GO:0001889,GO:0003674,GO:0003676,GO:0003677,GO:0003712,GO:0003713,GO:0005102,GO:0005488,GO:0005515,GO:0005575,GO:0005622,GO:0005623,GO:0005634,GO:0005654,GO:0005667,GO:0005669,GO:0005737,GO:0006139,GO:0006325,GO:0006351,GO:0006352,GO:0006355,GO:0006366,GO:0006367,GO:0006464,GO:0006473,GO:0006475,GO:0006508,GO:0006725,GO:0006807,GO:0006915,GO:…		ko:K03134	ko03022,ko05168,map03022,map05168				ko00000,ko00001,ko03021,ko03036				Viridiplantae	37UC7@33090,3GIP3@35493,COG5162@1,KOG3423@2759	NA|NA|NA	K	TAFs are components of the transcription factor IID (TFIID) complex that is essential for mediating regulation of RNA polymerase transcription
Cc.07G0024670.mrna1	29730.Gorai.001G039800.1	2.2e-46	191.4	Streptophyta		GO:0000082,GO:0000123,GO:0000125,GO:0000278,GO:0000428,GO:0001889,GO:0003674,GO:0003676,GO:0003677,GO:0003712,GO:0003713,GO:0005102,GO:0005488,GO:0005515,GO:0005575,GO:0005622,GO:0005623,GO:0005634,GO:0005654,GO:0005667,GO:0005669,GO:0005737,GO:0006139,GO:0006325,GO:0006351,GO:0006352,GO:0006355,GO:0006366,GO:0006367,GO:0006464,GO:0006473,GO:0006475,GO:0006508,GO:0006725,GO:0006807,GO:0006915,GO:…		ko:K03134	ko03022,ko05168,map03022,map05168				ko00000,ko00001,ko03021,ko03036				Viridiplantae	37UC7@33090,3GIP3@35493,COG5162@1,KOG3423@2759	NA|NA|NA	K	TAFs are components of the transcription factor IID (TFIID) complex that is essential for mediating regulation of RNA polymerase transcription
Cc.04G0037950.mrna1	3649.evm.model.supercontig_87.80	2.8e-58	231.1	Brassicales		GO:0006950,GO:0006995,GO:0007154,GO:0008150,GO:0009267,GO:0009605,GO:0009987,GO:0009991,GO:0031667,GO:0031668,GO:0031669,GO:0033554,GO:0042594,GO:0043562,GO:0050896,GO:0051716,GO:0071496		ko:K08341	ko04068,ko04136,ko04137,ko04138,ko04139,ko04140,ko04212,ko04371,ko04621,ko04727,ko05167,map04068,map04136,map04137,map04138,map04139,map04140,map04212,map04371,map04621,map04727,map05167				ko00000,ko00001,ko03029,ko04121,ko04131				Viridiplantae	37UHR@33090,3GIM6@35493,3HTXV@3699,KOG1654@1,KOG1654@2759	NA|NA|NA	Z	Belongs to the ATG8 family
Cc.06G0012620.mrna1	3649.evm.model.supercontig_87.80	3.9e-37	160.2	Brassicales		GO:0006950,GO:0006995,GO:0007154,GO:0008150,GO:0009267,GO:0009605,GO:0009987,GO:0009991,GO:0031667,GO:0031668,GO:0031669,GO:0033554,GO:0042594,GO:0043562,GO:0050896,GO:0051716,GO:0071496		ko:K08341	ko04068,ko04136,ko04137,ko04138,ko04139,ko04140,ko04212,ko04371,ko04621,ko04727,ko05167,map04068,map04136,map04137,map04138,map04139,map04140,map04212,map04371,map04621,map04727,map05167				ko00000,ko00001,ko03029,ko04121,ko04131				Viridiplantae	37UHR@33090,3GIM6@35493,3HTXV@3699,KOG1654@1,KOG1654@2759	NA|NA|NA	Z	Belongs to the ATG8 family
Cc.02G0006790.mrna1	3649.evm.model.supercontig_87.80	3.5e-35	153.7	Brassicales		GO:0006950,GO:0006995,GO:0007154,GO:0008150,GO:0009267,GO:0009605,GO:0009987,GO:0009991,GO:0031667,GO:0031668,GO:0031669,GO:0033554,GO:0042594,GO:0043562,GO:0050896,GO:0051716,GO:0071496		ko:K08341	ko04068,ko04136,ko04137,ko04138,ko04139,ko04140,ko04212,ko04371,ko04621,ko04727,ko05167,map04068,map04136,map04137,map04138,map04139,map04140,map04212,map04371,map04621,map04727,map05167				ko00000,ko00001,ko03029,ko04121,ko04131				Viridiplantae	37UHR@33090,3GIM6@35493,3HTXV@3699,KOG1654@1,KOG1654@2759	NA|NA|NA	Z	Belongs to the ATG8 family
Cc.04G0037960.mrna1	3641.EOY01493	1.1e-220	772.3	Streptophyta		GO:0005575,GO:0005622,GO:0005623,GO:0005737,GO:0005794,GO:0012505,GO:0043226,GO:0043227,GO:0043229,GO:0043231,GO:0044424,GO:0044444,GO:0044464		ko:K20855,ko:K20856					ko00000,ko01000,ko01003		GT31		Viridiplantae	37JEU@33090,3GB1A@35493,KOG2288@1,KOG2288@2759	NA|NA|NA	G	Belongs to the glycosyltransferase 31 family
Cc.01G0039690.mrna1	3641.EOY01493	5.6e-80	303.5	Streptophyta		GO:0005575,GO:0005622,GO:0005623,GO:0005737,GO:0005794,GO:0012505,GO:0043226,GO:0043227,GO:0043229,GO:0043231,GO:0044424,GO:0044444,GO:0044464		ko:K20855,ko:K20856					ko00000,ko01000,ko01003		GT31		Viridiplantae	37JEU@33090,3GB1A@35493,KOG2288@1,KOG2288@2759	NA|NA|NA	G	Belongs to the glycosyltransferase 31 family
Cc.04G0037970.mrna1	3641.EOY01494	1.2e-148	532.7	Streptophyta		GO:0005575,GO:0005623,GO:0005886,GO:0016020,GO:0044464,GO:0071944	2.3.1.225	ko:K16675	ko04391,map04391				ko00000,ko00001,ko01000				Viridiplantae	37PWV@33090,3GHH9@35493,COG5273@1,KOG1311@2759	NA|NA|NA	S	Belongs to the DHHC palmitoyltransferase family
Cc.04G0037980.mrna1	3641.EOY01495	0.0	1588.9	Streptophyta		GO:0000175,GO:0000178,GO:0000460,GO:0000785,GO:0000956,GO:0003674,GO:0003824,GO:0004518,GO:0004527,GO:0004532,GO:0004540,GO:0005575,GO:0005622,GO:0005623,GO:0005634,GO:0005694,GO:0005730,GO:0005737,GO:0005829,GO:0006139,GO:0006364,GO:0006396,GO:0006401,GO:0006402,GO:0006403,GO:0006725,GO:0006807,GO:0007549,GO:0008150,GO:0008152,GO:0008298,GO:0008334,GO:0008408,GO:0009048,GO:0009056,GO:0009057,GO:…		ko:K12591,ko:K12951	ko03018,map03018				ko00000,ko00001,ko01000,ko03019	3.A.3			Viridiplantae	37R1I@33090,3G8T2@35493,COG0349@1,KOG2206@2759,KOG4373@1,KOG4373@2759	NA|NA|NA	J	isoform X1
Cc.04G0037990.mrna1	3641.EOY01496	2.6e-65	255.8	Streptophyta		GO:0005575,GO:0005622,GO:0005623,GO:0005737,GO:0005773,GO:0043226,GO:0043227,GO:0043229,GO:0043231,GO:0044424,GO:0044444,GO:0044464		ko:K21407					ko00000,ko04131				Viridiplantae	37JI1@33090,3GFCJ@35493,COG1185@1,KOG1520@2759	NA|NA|NA	J	Strictosidine synthase
Cc.04G0038000.mrna1	3694.POPTR_0003s18460.1	1.3e-38	167.2	fabids													Viridiplantae	37T71@33090,3GHK2@35493,4JS3R@91835,KOG1075@1,KOG1075@2759	NA|NA|NA	S	acid phosphatase activity
Cc.04G0038010.mrna1	3641.EOY01499	5.3e-142	510.8	Streptophyta		GO:0005575,GO:0005622,GO:0005623,GO:0005737,GO:0005773,GO:0043226,GO:0043227,GO:0043229,GO:0043231,GO:0044424,GO:0044444,GO:0044464		ko:K21407					ko00000,ko04131				Viridiplantae	37JI1@33090,3GFCJ@35493,COG1185@1,KOG1520@2759	NA|NA|NA	J	Strictosidine synthase
Cc.01G0008160.mrna1	3760.EMJ22969	3.2e-13	80.1	Streptophyta													Viridiplantae	2CYYH@1,2S799@2759,37XM7@33090,3GMPU@35493	NA|NA|NA	S	S-adenosyl-l-methionine decarboxylase leader peptide
Cc.07G0011580.mrna1	981085.XP_010091688.1	8.8e-13	78.6	Eukaryota													Eukaryota	2D07Z@1,2SD5F@2759	NA|NA|NA	S	S-adenosyl-l-methionine decarboxylase leader peptide
Cc.04G0038020.mrna1	3641.EOY01501	6.4e-168	597.0	Streptophyta	SAMDC	GO:0003674,GO:0003824,GO:0004014,GO:0005575,GO:0005622,GO:0005623,GO:0005737,GO:0005829,GO:0006576,GO:0006595,GO:0006596,GO:0006597,GO:0006807,GO:0008150,GO:0008152,GO:0008215,GO:0008216,GO:0008295,GO:0009058,GO:0009308,GO:0009309,GO:0009987,GO:0016829,GO:0016830,GO:0016831,GO:0017144,GO:0034641,GO:0042401,GO:0044106,GO:0044237,GO:0044249,GO:0044271,GO:0044424,GO:0044444,GO:0044464,GO:0071704,GO:…	4.1.1.17,4.1.1.50	ko:K01581,ko:K01611	ko00270,ko00330,ko00480,ko01100,ko01110,ko01130,map00270,map00330,map00480,map01100,map01110,map01130	M00034,M00133,M00134	R00178,R00670	RC00299	ko00000,ko00001,ko00002,ko01000				Viridiplantae	37K5I@33090,3GAI8@35493,KOG0788@1,KOG0788@2759	NA|NA|NA	T	S-adenosylmethionine decarboxylase
Cc.04G0038030.mrna1	3641.EOY01502	7.4e-60	239.6	Streptophyta		GO:0003674,GO:0003824,GO:0004672,GO:0004674,GO:0004675,GO:0004888,GO:0005575,GO:0005623,GO:0005886,GO:0006464,GO:0006468,GO:0006793,GO:0006796,GO:0006807,GO:0007154,GO:0007165,GO:0007166,GO:0007167,GO:0007178,GO:0008150,GO:0008152,GO:0009987,GO:0016020,GO:0016301,GO:0016310,GO:0016740,GO:0016772,GO:0016773,GO:0019199,GO:0019538,GO:0023052,GO:0036211,GO:0038023,GO:0043170,GO:0043412,GO:0044237,GO:…											Viridiplantae	28P0N@1,2QVM7@2759,37JHG@33090,3GBHS@35493	NA|NA|NA	T	Belongs to the protein kinase superfamily. Ser Thr protein kinase family
Cc.04G0038080.mrna1	3649.evm.TU.contig_44049.1	9.4e-12	76.6	Brassicales		GO:0001516,GO:0001676,GO:0003674,GO:0003824,GO:0004620,GO:0004623,GO:0005575,GO:0005622,GO:0005623,GO:0005737,GO:0005777,GO:0005778,GO:0006082,GO:0006629,GO:0006631,GO:0006633,GO:0006636,GO:0006644,GO:0006650,GO:0006690,GO:0006692,GO:0006693,GO:0006793,GO:0006796,GO:0006807,GO:0006810,GO:0006811,GO:0006820,GO:0006869,GO:0006950,GO:0006952,GO:0008150,GO:0008152,GO:0008219,GO:0008610,GO:0009056,GO:…		ko:K16815					ko00000				Viridiplantae	37SN8@33090,3GDGS@35493,3HR2A@3699,KOG4231@1,KOG4231@2759	NA|NA|NA	I	lipolytic acyl hydrolase (LAH)
Cc.07G0030070.mrna1	3649.evm.TU.contig_44049.1	1.1e-11	77.0	Brassicales		GO:0001516,GO:0001676,GO:0003674,GO:0003824,GO:0004620,GO:0004623,GO:0005575,GO:0005622,GO:0005623,GO:0005737,GO:0005777,GO:0005778,GO:0006082,GO:0006629,GO:0006631,GO:0006633,GO:0006636,GO:0006644,GO:0006650,GO:0006690,GO:0006692,GO:0006693,GO:0006793,GO:0006796,GO:0006807,GO:0006810,GO:0006811,GO:0006820,GO:0006869,GO:0006950,GO:0006952,GO:0008150,GO:0008152,GO:0008219,GO:0008610,GO:0009056,GO:…		ko:K16815					ko00000				Viridiplantae	37SN8@33090,3GDGS@35493,3HR2A@3699,KOG4231@1,KOG4231@2759	NA|NA|NA	I	lipolytic acyl hydrolase (LAH)
Cc.04G0029310.mrna1	29730.Gorai.005G214400.1	1.7e-75	290.4	Streptophyta	PF15	GO:0000151,GO:0005575,GO:0005622,GO:0005623,GO:0031461,GO:0032991,GO:0044424,GO:0044464,GO:0080008,GO:1902494,GO:1990234		ko:K18643					ko00000,ko04812				Viridiplantae	37I3I@33090,3GCP0@35493,KOG0267@1,KOG0267@2759	NA|NA|NA	Z	May participate in a complex which severs microtubules in an ATP-dependent manner. Microtubule severing may promote rapid reorganization of cellular microtubule arrays
Cc.04G0038090.mrna1	29730.Gorai.005G214400.1	1.8e-123	449.9	Streptophyta	PF15	GO:0000151,GO:0005575,GO:0005622,GO:0005623,GO:0031461,GO:0032991,GO:0044424,GO:0044464,GO:0080008,GO:1902494,GO:1990234		ko:K18643					ko00000,ko04812				Viridiplantae	37I3I@33090,3GCP0@35493,KOG0267@1,KOG0267@2759	NA|NA|NA	Z	May participate in a complex which severs microtubules in an ATP-dependent manner. Microtubule severing may promote rapid reorganization of cellular microtubule arrays
Cc.04G0038100.mrna1	3641.EOY01502	2.2e-276	958.0	Streptophyta		GO:0003674,GO:0003824,GO:0004672,GO:0004674,GO:0004675,GO:0004888,GO:0005575,GO:0005623,GO:0005886,GO:0006464,GO:0006468,GO:0006793,GO:0006796,GO:0006807,GO:0007154,GO:0007165,GO:0007166,GO:0007167,GO:0007178,GO:0008150,GO:0008152,GO:0009987,GO:0016020,GO:0016301,GO:0016310,GO:0016740,GO:0016772,GO:0016773,GO:0019199,GO:0019538,GO:0023052,GO:0036211,GO:0038023,GO:0043170,GO:0043412,GO:0044237,GO:…											Viridiplantae	28P0N@1,2QVM7@2759,37JHG@33090,3GBHS@35493	NA|NA|NA	T	Belongs to the protein kinase superfamily. Ser Thr protein kinase family
Cc.01G0008130.mrna1	3641.EOY01502	2e-180	638.3	Streptophyta		GO:0003674,GO:0003824,GO:0004672,GO:0004674,GO:0004675,GO:0004888,GO:0005575,GO:0005623,GO:0005886,GO:0006464,GO:0006468,GO:0006793,GO:0006796,GO:0006807,GO:0007154,GO:0007165,GO:0007166,GO:0007167,GO:0007178,GO:0008150,GO:0008152,GO:0009987,GO:0016020,GO:0016301,GO:0016310,GO:0016740,GO:0016772,GO:0016773,GO:0019199,GO:0019538,GO:0023052,GO:0036211,GO:0038023,GO:0043170,GO:0043412,GO:0044237,GO:…											Viridiplantae	28P0N@1,2QVM7@2759,37JHG@33090,3GBHS@35493	NA|NA|NA	T	Belongs to the protein kinase superfamily. Ser Thr protein kinase family
Cc.04G0038110.mrna1	3641.EOY01503	6.9e-224	783.1	Streptophyta													Viridiplantae	29HGX@1,2RQPH@2759,37PD4@33090,3GCIX@35493	NA|NA|NA	S	F-box FBD LRR-repeat protein
Cc.06G0021540.mrna1	29730.Gorai.010G187500.1	1.9e-28	131.7	Streptophyta		GO:0002020,GO:0003674,GO:0004857,GO:0004866,GO:0004869,GO:0005488,GO:0005515,GO:0005575,GO:0005618,GO:0005623,GO:0006950,GO:0008150,GO:0009266,GO:0009408,GO:0009628,GO:0009892,GO:0009987,GO:0010029,GO:0010030,GO:0010466,GO:0010605,GO:0010951,GO:0019222,GO:0019899,GO:0030162,GO:0030234,GO:0030312,GO:0030414,GO:0031323,GO:0031324,GO:0032268,GO:0032269,GO:0033554,GO:0034605,GO:0043086,GO:0044092,GO:…		ko:K13899	ko04970,map04970				ko00000,ko00001,ko04147				Viridiplantae	2CYG8@1,2S46Q@2759,37W7G@33090,3GK1B@35493	NA|NA|NA	G	Belongs to the cystatin family. Phytocystatin subfamily
Cc.04G0012570.mrna1	29730.Gorai.010G187500.1	3.5e-28	131.3	Streptophyta		GO:0002020,GO:0003674,GO:0004857,GO:0004866,GO:0004869,GO:0005488,GO:0005515,GO:0005575,GO:0005618,GO:0005623,GO:0006950,GO:0008150,GO:0009266,GO:0009408,GO:0009628,GO:0009892,GO:0009987,GO:0010029,GO:0010030,GO:0010466,GO:0010605,GO:0010951,GO:0019222,GO:0019899,GO:0030162,GO:0030234,GO:0030312,GO:0030414,GO:0031323,GO:0031324,GO:0032268,GO:0032269,GO:0033554,GO:0034605,GO:0043086,GO:0044092,GO:…		ko:K13899	ko04970,map04970				ko00000,ko00001,ko04147				Viridiplantae	2CYG8@1,2S46Q@2759,37W7G@33090,3GK1B@35493	NA|NA|NA	G	Belongs to the cystatin family. Phytocystatin subfamily
Cc.04G0038120.mrna1	29730.Gorai.010G187500.1	3.8e-28	131.3	Streptophyta		GO:0002020,GO:0003674,GO:0004857,GO:0004866,GO:0004869,GO:0005488,GO:0005515,GO:0005575,GO:0005618,GO:0005623,GO:0006950,GO:0008150,GO:0009266,GO:0009408,GO:0009628,GO:0009892,GO:0009987,GO:0010029,GO:0010030,GO:0010466,GO:0010605,GO:0010951,GO:0019222,GO:0019899,GO:0030162,GO:0030234,GO:0030312,GO:0030414,GO:0031323,GO:0031324,GO:0032268,GO:0032269,GO:0033554,GO:0034605,GO:0043086,GO:0044092,GO:…		ko:K13899	ko04970,map04970				ko00000,ko00001,ko04147				Viridiplantae	2CYG8@1,2S46Q@2759,37W7G@33090,3GK1B@35493	NA|NA|NA	G	Belongs to the cystatin family. Phytocystatin subfamily
Cc.05G0019430.mrna1	29730.Gorai.010G187500.1	2.6e-28	131.7	Streptophyta		GO:0002020,GO:0003674,GO:0004857,GO:0004866,GO:0004869,GO:0005488,GO:0005515,GO:0005575,GO:0005618,GO:0005623,GO:0006950,GO:0008150,GO:0009266,GO:0009408,GO:0009628,GO:0009892,GO:0009987,GO:0010029,GO:0010030,GO:0010466,GO:0010605,GO:0010951,GO:0019222,GO:0019899,GO:0030162,GO:0030234,GO:0030312,GO:0030414,GO:0031323,GO:0031324,GO:0032268,GO:0032269,GO:0033554,GO:0034605,GO:0043086,GO:0044092,GO:…		ko:K13899	ko04970,map04970				ko00000,ko00001,ko04147				Viridiplantae	2CYG8@1,2S46Q@2759,37W7G@33090,3GK1B@35493	NA|NA|NA	G	Belongs to the cystatin family. Phytocystatin subfamily
Cc.06G0023520.mrna1	29730.Gorai.010G187500.1	2.2e-28	131.7	Streptophyta		GO:0002020,GO:0003674,GO:0004857,GO:0004866,GO:0004869,GO:0005488,GO:0005515,GO:0005575,GO:0005618,GO:0005623,GO:0006950,GO:0008150,GO:0009266,GO:0009408,GO:0009628,GO:0009892,GO:0009987,GO:0010029,GO:0010030,GO:0010466,GO:0010605,GO:0010951,GO:0019222,GO:0019899,GO:0030162,GO:0030234,GO:0030312,GO:0030414,GO:0031323,GO:0031324,GO:0032268,GO:0032269,GO:0033554,GO:0034605,GO:0043086,GO:0044092,GO:…		ko:K13899	ko04970,map04970				ko00000,ko00001,ko04147				Viridiplantae	2CYG8@1,2S46Q@2759,37W7G@33090,3GK1B@35493	NA|NA|NA	G	Belongs to the cystatin family. Phytocystatin subfamily
Cc.06G0023830.mrna1	29730.Gorai.010G187500.1	2.2e-28	131.7	Streptophyta		GO:0002020,GO:0003674,GO:0004857,GO:0004866,GO:0004869,GO:0005488,GO:0005515,GO:0005575,GO:0005618,GO:0005623,GO:0006950,GO:0008150,GO:0009266,GO:0009408,GO:0009628,GO:0009892,GO:0009987,GO:0010029,GO:0010030,GO:0010466,GO:0010605,GO:0010951,GO:0019222,GO:0019899,GO:0030162,GO:0030234,GO:0030312,GO:0030414,GO:0031323,GO:0031324,GO:0032268,GO:0032269,GO:0033554,GO:0034605,GO:0043086,GO:0044092,GO:…		ko:K13899	ko04970,map04970				ko00000,ko00001,ko04147				Viridiplantae	2CYG8@1,2S46Q@2759,37W7G@33090,3GK1B@35493	NA|NA|NA	G	Belongs to the cystatin family. Phytocystatin subfamily
Cc.04G0038130.mrna1	29730.Gorai.009G274400.1	1e-40	174.5	Streptophyta													Viridiplantae	28M1H@1,2QTI8@2759,37HZY@33090,3GDK5@35493	NA|NA|NA	S	F-box FBD LRR-repeat protein
Cc.04G0038140.mrna1	3983.cassava4.1_033608m	8.2e-39	167.5	fabids													Viridiplantae	28M1H@1,2QTI8@2759,37HZY@33090,3GDK5@35493,4JH2A@91835	NA|NA|NA	S	F-box FBD LRR-repeat protein
Cc.04G0038150.mrna1	4113.PGSC0003DMT400043483	1.4e-33	150.6	asterids													Viridiplantae	28M1H@1,2QTI8@2759,37HZY@33090,3GDK5@35493,44BH7@71274	NA|NA|NA	S	F-box FBD LRR-repeat protein
Cc.04G0038160.mrna1	3983.cassava4.1_021853m	1.1e-42	180.6	fabids													Viridiplantae	28M1H@1,2QTI8@2759,37HZY@33090,3GDK5@35493,4JH2A@91835	NA|NA|NA	S	F-box FBD LRR-repeat protein
Cc.04G0038170.mrna1	3983.cassava4.1_021853m	1.6e-36	160.2	fabids													Viridiplantae	28M1H@1,2QTI8@2759,37HZY@33090,3GDK5@35493,4JH2A@91835	NA|NA|NA	S	F-box FBD LRR-repeat protein
Cc.04G0038180.mrna1	3983.cassava4.1_021853m	2.3e-26	126.3	fabids													Viridiplantae	28M1H@1,2QTI8@2759,37HZY@33090,3GDK5@35493,4JH2A@91835	NA|NA|NA	S	F-box FBD LRR-repeat protein
Cc.04G0038190.mrna1	29760.VIT_01s0010g01030.t01	7.5e-51	208.0	Streptophyta													Viridiplantae	28YC9@1,2R564@2759,37TIR@33090,3GBJK@35493	NA|NA|NA	S	F-box FBD LRR-repeat protein At1g13570-like
Cc.04G0038200.mrna1	3983.cassava4.1_033608m	2.1e-52	213.4	fabids													Viridiplantae	28M1H@1,2QTI8@2759,37HZY@33090,3GDK5@35493,4JH2A@91835	NA|NA|NA	S	F-box FBD LRR-repeat protein
Cc.04G0038210.mrna1	3988.XP_002510330.1	1.7e-43	184.1	fabids													Viridiplantae	28M1H@1,2QTI8@2759,37HZY@33090,3GDK5@35493,4JH2A@91835	NA|NA|NA	S	F-box FBD LRR-repeat protein
Cc.04G0038260.mrna1	57918.XP_004297176.1	3.3e-53	216.1	fabids													Viridiplantae	29HGX@1,2RQPH@2759,37PD4@33090,3GCIX@35493,4JDUJ@91835	NA|NA|NA	S	F-box FBD LRR-repeat protein
Cc.04G0038280.mrna1	3880.AES59564	1.4e-09	69.7	fabids													Viridiplantae	28M1H@1,2QTI8@2759,37HZY@33090,3GDK5@35493,4JH2A@91835	NA|NA|NA	S	F-box FBD LRR-repeat protein
Cc.04G0038290.mrna1	3641.EOY01507	0.0	1131.7	Streptophyta		GO:0003674,GO:0003824,GO:0004849,GO:0005575,GO:0005622,GO:0005623,GO:0005737,GO:0005829,GO:0006139,GO:0006206,GO:0006213,GO:0006220,GO:0006221,GO:0006222,GO:0006725,GO:0006753,GO:0006793,GO:0006796,GO:0006807,GO:0008150,GO:0008152,GO:0008655,GO:0009058,GO:0009112,GO:0009116,GO:0009117,GO:0009119,GO:0009123,GO:0009124,GO:0009129,GO:0009130,GO:0009156,GO:0009161,GO:0009163,GO:0009165,GO:0009173,GO:…	2.7.1.48	ko:K00876	ko00240,ko00983,ko01100,map00240,map00983,map01100		R00513,R00516,R00517,R00962,R00964,R00967,R00968,R00970,R01548,R01549,R01880,R02091,R02096,R02097,R02327,R02332,R02371,R02372,R08232	RC00002,RC00017	ko00000,ko00001,ko01000				Viridiplantae	37JT6@33090,3G806@35493,COG0572@1,KOG4203@2759	NA|NA|NA	TZ	Uridine-cytidine kinase
Cc.03G0012910.mrna1	3641.EOY01507	3.1e-133	481.9	Streptophyta		GO:0003674,GO:0003824,GO:0004849,GO:0005575,GO:0005622,GO:0005623,GO:0005737,GO:0005829,GO:0006139,GO:0006206,GO:0006213,GO:0006220,GO:0006221,GO:0006222,GO:0006725,GO:0006753,GO:0006793,GO:0006796,GO:0006807,GO:0008150,GO:0008152,GO:0008655,GO:0009058,GO:0009112,GO:0009116,GO:0009117,GO:0009119,GO:0009123,GO:0009124,GO:0009129,GO:0009130,GO:0009156,GO:0009161,GO:0009163,GO:0009165,GO:0009173,GO:…	2.7.1.48	ko:K00876	ko00240,ko00983,ko01100,map00240,map00983,map01100		R00513,R00516,R00517,R00962,R00964,R00967,R00968,R00970,R01548,R01549,R01880,R02091,R02096,R02097,R02327,R02332,R02371,R02372,R08232	RC00002,RC00017	ko00000,ko00001,ko01000				Viridiplantae	37JT6@33090,3G806@35493,COG0572@1,KOG4203@2759	NA|NA|NA	TZ	Uridine-cytidine kinase
Cc.04G0038300.mrna1	4155.Migut.L01132.1.p	1.1e-214	753.1	asterids			1.11.1.7	ko:K00430	ko00940,ko01100,ko01110,map00940,map01100,map01110		R00602,R02596,R03919,R04007,R07443	RC00034	ko00000,ko00001,ko01000				Viridiplantae	2C0PQ@1,2QT8W@2759,37P89@33090,3GFV5@35493,44FWN@71274	NA|NA|NA	Q	Belongs to the peroxidase family. Classical plant (class III) peroxidase subfamily
Cc.04G0038310.mrna1	3641.EOY01511	1.5e-123	449.1	Streptophyta	LAG1	GO:0000038,GO:0003674,GO:0003824,GO:0005575,GO:0005622,GO:0005623,GO:0005737,GO:0005783,GO:0005794,GO:0005886,GO:0006082,GO:0006629,GO:0006631,GO:0006633,GO:0006643,GO:0006665,GO:0006672,GO:0006807,GO:0008150,GO:0008152,GO:0008610,GO:0009058,GO:0009987,GO:0012505,GO:0016020,GO:0016053,GO:0016410,GO:0016740,GO:0016746,GO:0016747,GO:0019752,GO:0030148,GO:0032787,GO:0034641,GO:0042761,GO:0043226,GO:…	2.3.1.24	ko:K04710	ko00600,ko01100,ko04071,map00600,map01100,map04071	M00094,M00099	R01496,R06517	RC00004,RC00064	ko00000,ko00001,ko00002,ko01000				Viridiplantae	37JE2@33090,3G749@35493,COG5058@1,KOG1607@2759	NA|NA|NA	U	lag1 longevity assurance homolog
Cc.04G0038320.mrna1	3641.EOY01516	1.8e-265	921.4	Streptophyta		GO:0000003,GO:0003674,GO:0003824,GO:0004616,GO:0005575,GO:0005622,GO:0005623,GO:0005737,GO:0005777,GO:0005829,GO:0006950,GO:0006970,GO:0008037,GO:0008150,GO:0008152,GO:0009507,GO:0009532,GO:0009536,GO:0009566,GO:0009567,GO:0009570,GO:0009628,GO:0009651,GO:0009987,GO:0009988,GO:0016043,GO:0016491,GO:0016614,GO:0016616,GO:0019822,GO:0019953,GO:0022412,GO:0022414,GO:0032501,GO:0032504,GO:0042579,GO:…	1.1.1.343,1.1.1.44	ko:K00033	ko00030,ko00480,ko01100,ko01110,ko01120,ko01130,ko01200,map00030,map00480,map01100,map01110,map01120,map01130,map01200	M00004,M00006	R01528,R10221	RC00001,RC00539	ko00000,ko00001,ko00002,ko01000				Viridiplantae	37I0U@33090,3G9N7@35493,COG0362@1,KOG2653@2759	NA|NA|NA	G	Catalyzes the oxidative decarboxylation of 6- phosphogluconate to ribulose 5-phosphate and CO(2), with concomitant reduction of NADP to NADPH
Cc.04G0038330.mrna1	3641.EOY01518	2e-89	335.5	Streptophyta		GO:0003674,GO:0003824,GO:0004059,GO:0005575,GO:0005622,GO:0005623,GO:0005737,GO:0006725,GO:0006807,GO:0008080,GO:0008150,GO:0008152,GO:0009058,GO:0009507,GO:0009536,GO:0009987,GO:0010817,GO:0016407,GO:0016410,GO:0016740,GO:0016746,GO:0016747,GO:0017144,GO:0018130,GO:0019438,GO:0030186,GO:0030187,GO:0034641,GO:0034754,GO:0042430,GO:0042435,GO:0042445,GO:0042446,GO:0043226,GO:0043227,GO:0043229,GO:…	2.3.1.87	ko:K22450	ko00380,map00380	M00037	R02911	RC00004,RC00096	ko00000,ko00001,ko00002,ko01000				Viridiplantae	2AHGM@1,2RZ2D@2759,37RCX@33090,3GHXU@35493	NA|NA|NA	S	N-acetyltransferase
Cc.04G0038340.mrna1	3641.EOY13935	1.5e-148	533.1	Streptophyta			3.1.7.11,4.2.3.108,4.2.3.27,4.2.3.46	ko:K07385,ko:K12742,ko:K14173,ko:K20979	ko00900,ko00902,ko00909,ko01100,ko01110,ko01130,map00900,map00902,map00909,map01100,map01110,map01130		R06421,R06422,R08199,R08396,R08696	RC00017,RC00637,RC01512,RC02338,RC02773	ko00000,ko00001,ko01000				Viridiplantae	28MUD@1,2QUH3@2759,37M76@33090,3G7DK@35493	NA|NA|NA	S	synthase
Cc.04G0038350.mrna1	65489.OBART02G06450.1	4.3e-247	861.7	Streptophyta		GO:0005575,GO:0005622,GO:0005623,GO:0005737,GO:0005783,GO:0005789,GO:0012505,GO:0016020,GO:0031090,GO:0031984,GO:0042175,GO:0043226,GO:0043227,GO:0043229,GO:0043231,GO:0044422,GO:0044424,GO:0044425,GO:0044432,GO:0044444,GO:0044446,GO:0044464,GO:0098827											Viridiplantae	37JZ1@33090,3GDBY@35493,COG2124@1,KOG0156@2759	NA|NA|NA	Q	cytochrome P450
Cc.01G0028530.mrna1	29730.Gorai.002G097300.1	1.9e-187	662.1	Streptophyta		GO:0001101,GO:0003674,GO:0003824,GO:0004497,GO:0005575,GO:0006629,GO:0006720,GO:0006721,GO:0008150,GO:0008152,GO:0009058,GO:0009719,GO:0009725,GO:0009753,GO:0009987,GO:0010033,GO:0016020,GO:0016101,GO:0016491,GO:0016705,GO:0016709,GO:0019748,GO:0032870,GO:0036209,GO:0042221,GO:0044237,GO:0044238,GO:0044255,GO:0044550,GO:0050896,GO:0051716,GO:0055114,GO:0070887,GO:0071229,GO:0071310,GO:0071395,GO:…	1.14.13.144,1.14.14.1,1.14.14.19,1.14.14.32	ko:K00512,ko:K07418,ko:K16085	ko00140,ko00590,ko00591,ko00904,ko01100,ko01110,ko04212,ko04726,ko04750,ko04913,ko04917,ko04927,ko04934,map00140,map00590,map00591,map00904,map01100,map01110,map04212,map04726,map04750,map04913,map04917,map04927,map04934	M00109,M00110	R02211,R03783,R04852,R04853,R07042,R07043,R07044,R07045,R07046,R07048,R07050,R07051,R07052,R07055,R07056,R08517,R08518,R09865,R09921	RC00607,RC00660,RC00923,RC01184,RC01222,RC01710,RC01711,RC01723,RC01725,RC01952	ko00000,ko00001,ko00002,ko00199,ko01000				Viridiplantae	37QA7@33090,3GDM1@35493,COG2124@1,KOG0156@2759	NA|NA|NA	Q	Belongs to the cytochrome P450 family
Cc.01G0028560.mrna1	29730.Gorai.002G097300.1	4.6e-81	307.4	Streptophyta		GO:0001101,GO:0003674,GO:0003824,GO:0004497,GO:0005575,GO:0006629,GO:0006720,GO:0006721,GO:0008150,GO:0008152,GO:0009058,GO:0009719,GO:0009725,GO:0009753,GO:0009987,GO:0010033,GO:0016020,GO:0016101,GO:0016491,GO:0016705,GO:0016709,GO:0019748,GO:0032870,GO:0036209,GO:0042221,GO:0044237,GO:0044238,GO:0044255,GO:0044550,GO:0050896,GO:0051716,GO:0055114,GO:0070887,GO:0071229,GO:0071310,GO:0071395,GO:…	1.14.13.144,1.14.14.1,1.14.14.19,1.14.14.32	ko:K00512,ko:K07418,ko:K16085	ko00140,ko00590,ko00591,ko00904,ko01100,ko01110,ko04212,ko04726,ko04750,ko04913,ko04917,ko04927,ko04934,map00140,map00590,map00591,map00904,map01100,map01110,map04212,map04726,map04750,map04913,map04917,map04927,map04934	M00109,M00110	R02211,R03783,R04852,R04853,R07042,R07043,R07044,R07045,R07046,R07048,R07050,R07051,R07052,R07055,R07056,R08517,R08518,R09865,R09921	RC00607,RC00660,RC00923,RC01184,RC01222,RC01710,RC01711,RC01723,RC01725,RC01952	ko00000,ko00001,ko00002,ko00199,ko01000				Viridiplantae	37QA7@33090,3GDM1@35493,COG2124@1,KOG0156@2759	NA|NA|NA	Q	Belongs to the cytochrome P450 family
Cc.07G0021420.mrna1	29730.Gorai.002G097300.1	9.4e-85	320.9	Streptophyta		GO:0001101,GO:0003674,GO:0003824,GO:0004497,GO:0005575,GO:0006629,GO:0006720,GO:0006721,GO:0008150,GO:0008152,GO:0009058,GO:0009719,GO:0009725,GO:0009753,GO:0009987,GO:0010033,GO:0016020,GO:0016101,GO:0016491,GO:0016705,GO:0016709,GO:0019748,GO:0032870,GO:0036209,GO:0042221,GO:0044237,GO:0044238,GO:0044255,GO:0044550,GO:0050896,GO:0051716,GO:0055114,GO:0070887,GO:0071229,GO:0071310,GO:0071395,GO:…	1.14.13.144,1.14.14.1,1.14.14.19,1.14.14.32	ko:K00512,ko:K07418,ko:K16085	ko00140,ko00590,ko00591,ko00904,ko01100,ko01110,ko04212,ko04726,ko04750,ko04913,ko04917,ko04927,ko04934,map00140,map00590,map00591,map00904,map01100,map01110,map04212,map04726,map04750,map04913,map04917,map04927,map04934	M00109,M00110	R02211,R03783,R04852,R04853,R07042,R07043,R07044,R07045,R07046,R07048,R07050,R07051,R07052,R07055,R07056,R08517,R08518,R09865,R09921	RC00607,RC00660,RC00923,RC01184,RC01222,RC01710,RC01711,RC01723,RC01725,RC01952	ko00000,ko00001,ko00002,ko00199,ko01000				Viridiplantae	37QA7@33090,3GDM1@35493,COG2124@1,KOG0156@2759	NA|NA|NA	Q	Belongs to the cytochrome P450 family
Cc.04G0031060.mrna1	29730.Gorai.002G097300.1	2.3e-83	315.1	Streptophyta		GO:0001101,GO:0003674,GO:0003824,GO:0004497,GO:0005575,GO:0006629,GO:0006720,GO:0006721,GO:0008150,GO:0008152,GO:0009058,GO:0009719,GO:0009725,GO:0009753,GO:0009987,GO:0010033,GO:0016020,GO:0016101,GO:0016491,GO:0016705,GO:0016709,GO:0019748,GO:0032870,GO:0036209,GO:0042221,GO:0044237,GO:0044238,GO:0044255,GO:0044550,GO:0050896,GO:0051716,GO:0055114,GO:0070887,GO:0071229,GO:0071310,GO:0071395,GO:…	1.14.13.144,1.14.14.1,1.14.14.19,1.14.14.32	ko:K00512,ko:K07418,ko:K16085	ko00140,ko00590,ko00591,ko00904,ko01100,ko01110,ko04212,ko04726,ko04750,ko04913,ko04917,ko04927,ko04934,map00140,map00590,map00591,map00904,map01100,map01110,map04212,map04726,map04750,map04913,map04917,map04927,map04934	M00109,M00110	R02211,R03783,R04852,R04853,R07042,R07043,R07044,R07045,R07046,R07048,R07050,R07051,R07052,R07055,R07056,R08517,R08518,R09865,R09921	RC00607,RC00660,RC00923,RC01184,RC01222,RC01710,RC01711,RC01723,RC01725,RC01952	ko00000,ko00001,ko00002,ko00199,ko01000				Viridiplantae	37QA7@33090,3GDM1@35493,COG2124@1,KOG0156@2759	NA|NA|NA	Q	Belongs to the cytochrome P450 family
Cc.01G0026270.mrna1	3760.EMJ15203	5.6e-47	193.4	fabids		GO:0001101,GO:0003674,GO:0003824,GO:0004497,GO:0005575,GO:0006629,GO:0006720,GO:0006721,GO:0008150,GO:0008152,GO:0009058,GO:0009719,GO:0009725,GO:0009753,GO:0009987,GO:0010033,GO:0016020,GO:0016101,GO:0016491,GO:0016705,GO:0016709,GO:0019748,GO:0032870,GO:0036209,GO:0042221,GO:0044237,GO:0044238,GO:0044255,GO:0044550,GO:0050896,GO:0051716,GO:0055114,GO:0070887,GO:0071229,GO:0071310,GO:0071395,GO:…	1.14.13.144,1.14.14.19,1.14.14.32	ko:K00512,ko:K13267,ko:K16085	ko00140,ko00904,ko00943,ko01100,ko01110,ko04913,ko04917,ko04927,ko04934,map00140,map00904,map00943,map01100,map01110,map04913,map04917,map04927,map04934	M00109,M00110	R02211,R03783,R04852,R04853,R07711,R08517,R08518,R09865,R09921	RC00046,RC00607,RC00660,RC00923,RC01222,RC01952	ko00000,ko00001,ko00002,ko00199,ko01000				Viridiplantae	37QA7@33090,3GDM1@35493,4JRBK@91835,COG2124@1,KOG0156@2759	NA|NA|NA	Q	Cytochrome p450
Cc.03G0007390.mrna1	29730.Gorai.002G097300.1	2.8e-71	274.6	Streptophyta		GO:0001101,GO:0003674,GO:0003824,GO:0004497,GO:0005575,GO:0006629,GO:0006720,GO:0006721,GO:0008150,GO:0008152,GO:0009058,GO:0009719,GO:0009725,GO:0009753,GO:0009987,GO:0010033,GO:0016020,GO:0016101,GO:0016491,GO:0016705,GO:0016709,GO:0019748,GO:0032870,GO:0036209,GO:0042221,GO:0044237,GO:0044238,GO:0044255,GO:0044550,GO:0050896,GO:0051716,GO:0055114,GO:0070887,GO:0071229,GO:0071310,GO:0071395,GO:…	1.14.13.144,1.14.14.1,1.14.14.19,1.14.14.32	ko:K00512,ko:K07418,ko:K16085	ko00140,ko00590,ko00591,ko00904,ko01100,ko01110,ko04212,ko04726,ko04750,ko04913,ko04917,ko04927,ko04934,map00140,map00590,map00591,map00904,map01100,map01110,map04212,map04726,map04750,map04913,map04917,map04927,map04934	M00109,M00110	R02211,R03783,R04852,R04853,R07042,R07043,R07044,R07045,R07046,R07048,R07050,R07051,R07052,R07055,R07056,R08517,R08518,R09865,R09921	RC00607,RC00660,RC00923,RC01184,RC01222,RC01710,RC01711,RC01723,RC01725,RC01952	ko00000,ko00001,ko00002,ko00199,ko01000				Viridiplantae	37QA7@33090,3GDM1@35493,COG2124@1,KOG0156@2759	NA|NA|NA	Q	Belongs to the cytochrome P450 family
Cc.07G0021460.mrna1	29730.Gorai.002G098100.1	5.5e-79	300.8	Streptophyta		GO:0001101,GO:0003674,GO:0003824,GO:0004497,GO:0005575,GO:0006629,GO:0006720,GO:0006721,GO:0008150,GO:0008152,GO:0009058,GO:0009719,GO:0009725,GO:0009753,GO:0009987,GO:0010033,GO:0016020,GO:0016101,GO:0016491,GO:0016705,GO:0016709,GO:0019748,GO:0032870,GO:0036209,GO:0042221,GO:0044237,GO:0044238,GO:0044255,GO:0044550,GO:0050896,GO:0051716,GO:0055114,GO:0070887,GO:0071229,GO:0071310,GO:0071395,GO:…	1.14.13.144,1.14.14.1,1.14.14.19,1.14.14.32	ko:K00512,ko:K07418,ko:K16085	ko00140,ko00590,ko00591,ko00904,ko01100,ko01110,ko04212,ko04726,ko04750,ko04913,ko04917,ko04927,ko04934,map00140,map00590,map00591,map00904,map01100,map01110,map04212,map04726,map04750,map04913,map04917,map04927,map04934	M00109,M00110	R02211,R03783,R04852,R04853,R07042,R07043,R07044,R07045,R07046,R07048,R07050,R07051,R07052,R07055,R07056,R08517,R08518,R09865,R09921	RC00607,RC00660,RC00923,RC01184,RC01222,RC01710,RC01711,RC01723,RC01725,RC01952	ko00000,ko00001,ko00002,ko00199,ko01000				Viridiplantae	37QA7@33090,3GDM1@35493,COG2124@1,KOG0156@2759	NA|NA|NA	Q	Belongs to the cytochrome P450 family
Cc.06G0032470.mrna1	29730.Gorai.002G098100.1	2.2e-19	102.1	Streptophyta		GO:0001101,GO:0003674,GO:0003824,GO:0004497,GO:0005575,GO:0006629,GO:0006720,GO:0006721,GO:0008150,GO:0008152,GO:0009058,GO:0009719,GO:0009725,GO:0009753,GO:0009987,GO:0010033,GO:0016020,GO:0016101,GO:0016491,GO:0016705,GO:0016709,GO:0019748,GO:0032870,GO:0036209,GO:0042221,GO:0044237,GO:0044238,GO:0044255,GO:0044550,GO:0050896,GO:0051716,GO:0055114,GO:0070887,GO:0071229,GO:0071310,GO:0071395,GO:…	1.14.13.144,1.14.14.1,1.14.14.19,1.14.14.32	ko:K00512,ko:K07418,ko:K16085	ko00140,ko00590,ko00591,ko00904,ko01100,ko01110,ko04212,ko04726,ko04750,ko04913,ko04917,ko04927,ko04934,map00140,map00590,map00591,map00904,map01100,map01110,map04212,map04726,map04750,map04913,map04917,map04927,map04934	M00109,M00110	R02211,R03783,R04852,R04853,R07042,R07043,R07044,R07045,R07046,R07048,R07050,R07051,R07052,R07055,R07056,R08517,R08518,R09865,R09921	RC00607,RC00660,RC00923,RC01184,RC01222,RC01710,RC01711,RC01723,RC01725,RC01952	ko00000,ko00001,ko00002,ko00199,ko01000				Viridiplantae	37QA7@33090,3GDM1@35493,COG2124@1,KOG0156@2759	NA|NA|NA	Q	Belongs to the cytochrome P450 family
Cc.01G0028610.mrna1	29730.Gorai.002G098000.1	4.8e-46	190.7	Streptophyta		GO:0001101,GO:0003674,GO:0003824,GO:0004497,GO:0005575,GO:0006629,GO:0006720,GO:0006721,GO:0008150,GO:0008152,GO:0009058,GO:0009719,GO:0009725,GO:0009753,GO:0009987,GO:0010033,GO:0016020,GO:0016101,GO:0016491,GO:0016705,GO:0016709,GO:0019748,GO:0032870,GO:0036209,GO:0042221,GO:0044237,GO:0044238,GO:0044255,GO:0044550,GO:0050896,GO:0051716,GO:0055114,GO:0070887,GO:0071229,GO:0071310,GO:0071395,GO:…	1.14.13.144,1.14.14.1,1.14.14.19,1.14.14.32	ko:K00512,ko:K07418,ko:K16085	ko00140,ko00590,ko00591,ko00904,ko01100,ko01110,ko04212,ko04726,ko04750,ko04913,ko04917,ko04927,ko04934,map00140,map00590,map00591,map00904,map01100,map01110,map04212,map04726,map04750,map04913,map04917,map04927,map04934	M00109,M00110	R02211,R03783,R04852,R04853,R07042,R07043,R07044,R07045,R07046,R07048,R07050,R07051,R07052,R07055,R07056,R08517,R08518,R09865,R09921	RC00607,RC00660,RC00923,RC01184,RC01222,RC01710,RC01711,RC01723,RC01725,RC01952	ko00000,ko00001,ko00002,ko00199,ko01000				Viridiplantae	37QA7@33090,3GDM1@35493,COG2124@1,KOG0156@2759	NA|NA|NA	Q	Belongs to the cytochrome P450 family
Cc.01G0028600.mrna1	29730.Gorai.002G098100.1	1.1e-82	312.8	Streptophyta		GO:0001101,GO:0003674,GO:0003824,GO:0004497,GO:0005575,GO:0006629,GO:0006720,GO:0006721,GO:0008150,GO:0008152,GO:0009058,GO:0009719,GO:0009725,GO:0009753,GO:0009987,GO:0010033,GO:0016020,GO:0016101,GO:0016491,GO:0016705,GO:0016709,GO:0019748,GO:0032870,GO:0036209,GO:0042221,GO:0044237,GO:0044238,GO:0044255,GO:0044550,GO:0050896,GO:0051716,GO:0055114,GO:0070887,GO:0071229,GO:0071310,GO:0071395,GO:…	1.14.13.144,1.14.14.1,1.14.14.19,1.14.14.32	ko:K00512,ko:K07418,ko:K16085	ko00140,ko00590,ko00591,ko00904,ko01100,ko01110,ko04212,ko04726,ko04750,ko04913,ko04917,ko04927,ko04934,map00140,map00590,map00591,map00904,map01100,map01110,map04212,map04726,map04750,map04913,map04917,map04927,map04934	M00109,M00110	R02211,R03783,R04852,R04853,R07042,R07043,R07044,R07045,R07046,R07048,R07050,R07051,R07052,R07055,R07056,R08517,R08518,R09865,R09921	RC00607,RC00660,RC00923,RC01184,RC01222,RC01710,RC01711,RC01723,RC01725,RC01952	ko00000,ko00001,ko00002,ko00199,ko01000				Viridiplantae	37QA7@33090,3GDM1@35493,COG2124@1,KOG0156@2759	NA|NA|NA	Q	Belongs to the cytochrome P450 family
Cc.07G0027430.mrna1	3641.EOY13050	8.6e-209	733.0	Streptophyta		GO:0002229,GO:0002239,GO:0003674,GO:0005215,GO:0006810,GO:0006855,GO:0006950,GO:0006952,GO:0008150,GO:0009605,GO:0009607,GO:0009636,GO:0015238,GO:0015893,GO:0022857,GO:0042221,GO:0042493,GO:0043207,GO:0050896,GO:0051179,GO:0051234,GO:0051704,GO:0051707,GO:0055085,GO:0098542		ko:K03327					ko00000,ko02000	2.A.66.1			Viridiplantae	37QY1@33090,3G7SZ@35493,COG0534@1,KOG1347@2759	NA|NA|NA	V	Belongs to the multi antimicrobial extrusion (MATE) (TC 2.A.66.1) family
Cc.06G0032480.mrna1	3885.XP_007146615.1	5.5e-18	96.3	fabids		GO:0001101,GO:0003674,GO:0003824,GO:0004497,GO:0005575,GO:0006629,GO:0006720,GO:0006721,GO:0008150,GO:0008152,GO:0009058,GO:0009719,GO:0009725,GO:0009753,GO:0009987,GO:0010033,GO:0016020,GO:0016101,GO:0016491,GO:0016705,GO:0016709,GO:0019748,GO:0032870,GO:0036209,GO:0042221,GO:0044237,GO:0044238,GO:0044255,GO:0044550,GO:0050896,GO:0051716,GO:0055114,GO:0070887,GO:0071229,GO:0071310,GO:0071395,GO:…	1.14.13.144,1.14.14.19,1.14.14.32	ko:K00512,ko:K16085	ko00140,ko00904,ko01100,ko01110,ko04913,ko04917,ko04927,ko04934,map00140,map00904,map01100,map01110,map04913,map04917,map04927,map04934	M00109,M00110	R02211,R03783,R04852,R04853,R08517,R08518,R09865,R09921	RC00607,RC00660,RC00923,RC01222,RC01952	ko00000,ko00001,ko00002,ko00199,ko01000				Viridiplantae	37QA7@33090,3GDM1@35493,4JRBK@91835,COG2124@1,KOG0156@2759	NA|NA|NA	Q	Cytochrome p450
Cc.01G0026320.mrna1	29730.Gorai.002G097900.1	2.2e-58	231.5	Streptophyta		GO:0001101,GO:0003674,GO:0003824,GO:0004497,GO:0005575,GO:0006629,GO:0006720,GO:0006721,GO:0008150,GO:0008152,GO:0009058,GO:0009719,GO:0009725,GO:0009753,GO:0009987,GO:0010033,GO:0016020,GO:0016101,GO:0016491,GO:0016705,GO:0016709,GO:0019748,GO:0032870,GO:0036209,GO:0042221,GO:0044237,GO:0044238,GO:0044255,GO:0044550,GO:0050896,GO:0051716,GO:0055114,GO:0070887,GO:0071229,GO:0071310,GO:0071395,GO:…	1.14.13.144,1.14.14.1,1.14.14.19,1.14.14.32	ko:K00512,ko:K07418,ko:K16085	ko00140,ko00590,ko00591,ko00904,ko01100,ko01110,ko04212,ko04726,ko04750,ko04913,ko04917,ko04927,ko04934,map00140,map00590,map00591,map00904,map01100,map01110,map04212,map04726,map04750,map04913,map04917,map04927,map04934	M00109,M00110	R02211,R03783,R04852,R04853,R07042,R07043,R07044,R07045,R07046,R07048,R07050,R07051,R07052,R07055,R07056,R08517,R08518,R09865,R09921	RC00607,RC00660,RC00923,RC01184,RC01222,RC01710,RC01711,RC01723,RC01725,RC01952	ko00000,ko00001,ko00002,ko00199,ko01000				Viridiplantae	37QA7@33090,3GDM1@35493,COG2124@1,KOG0156@2759	NA|NA|NA	Q	Belongs to the cytochrome P450 family
Cc.04G0038360.mrna1	3641.EOY13935	7.3e-171	607.4	Streptophyta			3.1.7.11,4.2.3.108,4.2.3.27,4.2.3.46	ko:K07385,ko:K12742,ko:K14173,ko:K20979	ko00900,ko00902,ko00909,ko01100,ko01110,ko01130,map00900,map00902,map00909,map01100,map01110,map01130		R06421,R06422,R08199,R08396,R08696	RC00017,RC00637,RC01512,RC02338,RC02773	ko00000,ko00001,ko01000				Viridiplantae	28MUD@1,2QUH3@2759,37M76@33090,3G7DK@35493	NA|NA|NA	S	synthase
Cc.01G0026260.mrna1	29760.VIT_12s0134g00040.t01	4.7e-18	97.8	Streptophyta			4.2.3.108,4.2.3.111,4.2.3.27	ko:K07385,ko:K12742,ko:K18108	ko00900,ko00902,ko01100,ko01110,map00900,map00902,map01100,map01110		R06421,R06422,R08199	RC00637,RC01512,RC02773	ko00000,ko00001,ko01000				Viridiplantae	28MUD@1,2QUH3@2759,37M76@33090,3G7DK@35493	NA|NA|NA	S	synthase
Cc.04G0031820.mrna1	3641.EOY13935	6.4e-62	244.2	Streptophyta			3.1.7.11,4.2.3.108,4.2.3.27,4.2.3.46	ko:K07385,ko:K12742,ko:K14173,ko:K20979	ko00900,ko00902,ko00909,ko01100,ko01110,ko01130,map00900,map00902,map00909,map01100,map01110,map01130		R06421,R06422,R08199,R08396,R08696	RC00017,RC00637,RC01512,RC02338,RC02773	ko00000,ko00001,ko01000				Viridiplantae	28MUD@1,2QUH3@2759,37M76@33090,3G7DK@35493	NA|NA|NA	S	synthase
Cc.01G0026250.mrna1	29730.Gorai.002G097300.1	1.3e-83	315.8	Streptophyta		GO:0001101,GO:0003674,GO:0003824,GO:0004497,GO:0005575,GO:0006629,GO:0006720,GO:0006721,GO:0008150,GO:0008152,GO:0009058,GO:0009719,GO:0009725,GO:0009753,GO:0009987,GO:0010033,GO:0016020,GO:0016101,GO:0016491,GO:0016705,GO:0016709,GO:0019748,GO:0032870,GO:0036209,GO:0042221,GO:0044237,GO:0044238,GO:0044255,GO:0044550,GO:0050896,GO:0051716,GO:0055114,GO:0070887,GO:0071229,GO:0071310,GO:0071395,GO:…	1.14.13.144,1.14.14.1,1.14.14.19,1.14.14.32	ko:K00512,ko:K07418,ko:K16085	ko00140,ko00590,ko00591,ko00904,ko01100,ko01110,ko04212,ko04726,ko04750,ko04913,ko04917,ko04927,ko04934,map00140,map00590,map00591,map00904,map01100,map01110,map04212,map04726,map04750,map04913,map04917,map04927,map04934	M00109,M00110	R02211,R03783,R04852,R04853,R07042,R07043,R07044,R07045,R07046,R07048,R07050,R07051,R07052,R07055,R07056,R08517,R08518,R09865,R09921	RC00607,RC00660,RC00923,RC01184,RC01222,RC01710,RC01711,RC01723,RC01725,RC01952	ko00000,ko00001,ko00002,ko00199,ko01000				Viridiplantae	37QA7@33090,3GDM1@35493,COG2124@1,KOG0156@2759	NA|NA|NA	Q	Belongs to the cytochrome P450 family
Cc.02G0016730.mrna1	3760.EMJ15203	1.9e-38	164.9	fabids		GO:0001101,GO:0003674,GO:0003824,GO:0004497,GO:0005575,GO:0006629,GO:0006720,GO:0006721,GO:0008150,GO:0008152,GO:0009058,GO:0009719,GO:0009725,GO:0009753,GO:0009987,GO:0010033,GO:0016020,GO:0016101,GO:0016491,GO:0016705,GO:0016709,GO:0019748,GO:0032870,GO:0036209,GO:0042221,GO:0044237,GO:0044238,GO:0044255,GO:0044550,GO:0050896,GO:0051716,GO:0055114,GO:0070887,GO:0071229,GO:0071310,GO:0071395,GO:…	1.14.13.144,1.14.14.19,1.14.14.32	ko:K00512,ko:K13267,ko:K16085	ko00140,ko00904,ko00943,ko01100,ko01110,ko04913,ko04917,ko04927,ko04934,map00140,map00904,map00943,map01100,map01110,map04913,map04917,map04927,map04934	M00109,M00110	R02211,R03783,R04852,R04853,R07711,R08517,R08518,R09865,R09921	RC00046,RC00607,RC00660,RC00923,RC01222,RC01952	ko00000,ko00001,ko00002,ko00199,ko01000				Viridiplantae	37QA7@33090,3GDM1@35493,4JRBK@91835,COG2124@1,KOG0156@2759	NA|NA|NA	Q	Cytochrome p450
Cc.07G0005910.mrna1	981085.XP_010100352.1	1.7e-11	74.3	fabids		GO:0003674,GO:0003824,GO:0004497,GO:0005575,GO:0005622,GO:0005623,GO:0005737,GO:0005739,GO:0005783,GO:0005794,GO:0005886,GO:0006725,GO:0006807,GO:0006950,GO:0008150,GO:0008152,GO:0009058,GO:0009266,GO:0009408,GO:0009628,GO:0009987,GO:0010286,GO:0012505,GO:0016020,GO:0016491,GO:0016705,GO:0016709,GO:0019748,GO:0034641,GO:0042430,GO:0043226,GO:0043227,GO:0043229,GO:0043231,GO:0044237,GO:0044424,GO:…	1.14.14.1,1.14.14.19,1.14.14.32	ko:K00512,ko:K07418	ko00140,ko00590,ko00591,ko01100,ko04212,ko04726,ko04750,ko04913,ko04917,ko04927,ko04934,map00140,map00590,map00591,map01100,map04212,map04726,map04750,map04913,map04917,map04927,map04934	M00109,M00110	R02211,R03783,R04852,R04853,R07042,R07043,R07044,R07045,R07046,R07048,R07050,R07051,R07052,R07055,R07056,R08517,R08518	RC00607,RC00660,RC00923,RC01184,RC01222,RC01710,RC01711,RC01723,RC01725	ko00000,ko00001,ko00002,ko00199,ko01000				Viridiplantae	37JQW@33090,3GF8G@35493,4JSHD@91835,COG2124@1,KOG0156@2759	NA|NA|NA	Q	Cytochrome p450
Cc.04G0038370.mrna1	161934.XP_010686471.1	4.6e-10	72.0	Eukaryota													Eukaryota	KOG1075@1,KOG1075@2759	NA|NA|NA	E	Ribonuclease H protein
Cc.04G0038380.mrna1	3641.EOY13935	1.7e-131	476.1	Streptophyta			3.1.7.11,4.2.3.108,4.2.3.27,4.2.3.46	ko:K07385,ko:K12742,ko:K14173,ko:K20979	ko00900,ko00902,ko00909,ko01100,ko01110,ko01130,map00900,map00902,map00909,map01100,map01110,map01130		R06421,R06422,R08199,R08396,R08696	RC00017,RC00637,RC01512,RC02338,RC02773	ko00000,ko00001,ko01000				Viridiplantae	28MUD@1,2QUH3@2759,37M76@33090,3G7DK@35493	NA|NA|NA	S	synthase
Cc.04G0038390.mrna1	3641.EOY01521	1.3e-286	991.9	Streptophyta		GO:0003674,GO:0005488,GO:0005515,GO:0005575,GO:0005622,GO:0005623,GO:0005737,GO:0005829,GO:0006457,GO:0006458,GO:0008150,GO:0009507,GO:0009526,GO:0009532,GO:0009536,GO:0009570,GO:0009941,GO:0009987,GO:0031967,GO:0031975,GO:0043226,GO:0043227,GO:0043229,GO:0043231,GO:0044183,GO:0044422,GO:0044424,GO:0044434,GO:0044435,GO:0044444,GO:0044446,GO:0044464,GO:0051082,GO:0061077		ko:K04077	ko03018,ko04212,ko04940,ko05134,ko05152,map03018,map04212,map04940,map05134,map05152				ko00000,ko00001,ko03019,ko03029,ko03110,ko04147				Viridiplantae	37K2G@33090,3GDNV@35493,COG0459@1,KOG0356@2759	NA|NA|NA	O	Belongs to the chaperonin (HSP60) family
Cc.04G0038400.mrna1	3641.EOY01523	1.6e-14	85.1	Streptophyta													Viridiplantae	2D0D1@1,2SDQM@2759,37XG9@33090,3GMUW@35493	NA|NA|NA	S	atpsk3 (former symbol),atpsk4,psk4
Cc.04G0038410.mrna1	3641.EOY01526	8.7e-145	520.0	Streptophyta	IRT2	GO:0000041,GO:0003674,GO:0005215,GO:0005385,GO:0005575,GO:0005623,GO:0005886,GO:0006810,GO:0006811,GO:0006812,GO:0006826,GO:0006829,GO:0008150,GO:0008324,GO:0015075,GO:0015318,GO:0015691,GO:0016020,GO:0022857,GO:0022890,GO:0030001,GO:0034220,GO:0044464,GO:0046873,GO:0046915,GO:0051179,GO:0051234,GO:0055085,GO:0070838,GO:0071577,GO:0071944,GO:0072509,GO:0072511,GO:0098655,GO:0098660,GO:0098662		ko:K14709					ko00000,ko02000	2.A.5.1,2.A.5.3,2.A.5.6			Viridiplantae	37SSQ@33090,3GCXZ@35493,KOG1558@1,KOG1558@2759	NA|NA|NA	P	) transport protein
Cc.04G0038420.mrna1	3641.EOY01527	0.0	1388.2	Streptophyta		GO:0006732,GO:0006766,GO:0008150,GO:0008152,GO:0009058,GO:0009108,GO:0009110,GO:0009987,GO:0010109,GO:0019222,GO:0031323,GO:0042180,GO:0042181,GO:0042372,GO:0042374,GO:0042548,GO:0042550,GO:0043467,GO:0044237,GO:0044249,GO:0044281,GO:0044283,GO:0050789,GO:0050794,GO:0051186,GO:0051188,GO:0065007,GO:0071704,GO:1901576,GO:1901661,GO:1901663	2.2.1.9,4.2.1.113,4.2.99.20,5.4.4.2	ko:K02552,ko:K14759	ko00130,ko01053,ko01100,ko01110,ko01130,map00130,map01053,map01100,map01110,map01130	M00116	R01717,R04031,R08165,R08166	RC00588,RC01053,RC02148,RC02186,RC02475	ko00000,ko00001,ko00002,ko01000				Viridiplantae	37RRC@33090,3GENA@35493,COG0147@1,COG0596@1,KOG1223@2759,KOG2382@2759	NA|NA|NA	E	Protein PHYLLO, chloroplastic
Cc.02G0005830.mrna1	3641.EOX95618	4.9e-12	77.8	Streptophyta			2.4.1.207	ko:K08235					ko00000,ko01000				Viridiplantae	2QURN@2759,37J3D@33090,3GB2F@35493,COG2273@1	NA|NA|NA	G	Catalyzes xyloglucan endohydrolysis (XEH) and or endotransglycosylation (XET). Cleaves and religates xyloglucan polymers, an essential constituent of the primary cell wall, and thereby participates in cell wall construction of growing tissues
Cc.04G0038440.mrna1	3659.XP_004156140.1	2e-27	128.6	fabids		GO:0000003,GO:0003006,GO:0003674,GO:0003824,GO:0007275,GO:0008150,GO:0009791,GO:0009888,GO:0009908,GO:0010087,GO:0010154,GO:0016740,GO:0016757,GO:0016758,GO:0016762,GO:0022414,GO:0032501,GO:0032502,GO:0046527,GO:0048367,GO:0048437,GO:0048438,GO:0048443,GO:0048466,GO:0048608,GO:0048731,GO:0048827,GO:0048856,GO:0061458,GO:0080086,GO:0090567,GO:0099402	2.4.1.207	ko:K08235					ko00000,ko01000				Viridiplantae	2QVQI@2759,37R18@33090,3GB4U@35493,4JK0M@91835,COG2273@1	NA|NA|NA	G	Catalyzes xyloglucan endohydrolysis (XEH) and or endotransglycosylation (XET). Cleaves and religates xyloglucan polymers, an essential constituent of the primary cell wall, and thereby participates in cell wall construction of growing tissues
Cc.04G0038450.mrna1	3641.EOY01539	3.2e-181	642.5	Streptophyta		GO:0008150,GO:0008360,GO:0022603,GO:0022604,GO:0032878,GO:0050789,GO:0050793,GO:0050794,GO:0051128,GO:0065007,GO:0065008,GO:2000769											Viridiplantae	28HJK@1,2QPXD@2759,37HN3@33090,3GGIH@35493	NA|NA|NA	S	WPP domain-interacting tail-anchored protein
Cc.04G0038460.mrna1	4006.Lus10030908	0.0	1167.1	fabids		GO:0003674,GO:0003676,GO:0003723,GO:0003824,GO:0004518,GO:0004519,GO:0005488,GO:0005575,GO:0005622,GO:0005623,GO:0006139,GO:0006725,GO:0006807,GO:0008150,GO:0008152,GO:0009451,GO:0009987,GO:0016070,GO:0016787,GO:0016788,GO:0034641,GO:0043170,GO:0043226,GO:0043227,GO:0043229,GO:0043231,GO:0043412,GO:0044237,GO:0044238,GO:0044424,GO:0044464,GO:0046483,GO:0071704,GO:0090304,GO:0090305,GO:0097159,GO:…											Viridiplantae	37KH2@33090,3GE7J@35493,4JMI1@91835,KOG4197@1,KOG4197@2759	NA|NA|NA	S	Pentatricopeptide repeat-containing protein
Cc.04G0038470.mrna1	3641.EOY01551	5.8e-209	733.4	Streptophyta													Viridiplantae	37STW@33090,3GD23@35493,KOG4498@1,KOG4498@2759	NA|NA|NA	S	AhpC/TSA antioxidant enzyme
Cc.04G0038480.mrna1	3641.EOY01552	0.0	1477.6	Streptophyta													Viridiplantae	37P5U@33090,3GB06@35493,KOG0167@1,KOG0167@2759	NA|NA|NA	KT	RING-type E3 ubiquitin transferase
Cc.04G0038490.mrna1	3641.EOY01554	0.0	1647.1	Streptophyta		GO:0000428,GO:0000959,GO:0003674,GO:0003824,GO:0003899,GO:0005575,GO:0005622,GO:0005623,GO:0005737,GO:0005739,GO:0006139,GO:0006351,GO:0006390,GO:0006725,GO:0006807,GO:0008150,GO:0008152,GO:0009058,GO:0009059,GO:0009987,GO:0010467,GO:0016070,GO:0016740,GO:0016772,GO:0016779,GO:0018130,GO:0019438,GO:0030880,GO:0032774,GO:0032991,GO:0034062,GO:0034245,GO:0034641,GO:0034645,GO:0034654,GO:0043170,GO:…	2.7.7.6	ko:K10908					ko00000,ko01000,ko03029				Viridiplantae	37Q9S@33090,3G82K@35493,COG5108@1,KOG1038@2759	NA|NA|NA	K	dna-directed rna polymerase
Cc.04G0038510.mrna1	3641.EOY01556	4.3e-230	804.7	Streptophyta		GO:0005575,GO:0005618,GO:0005623,GO:0006950,GO:0006970,GO:0008150,GO:0009505,GO:0009628,GO:0009651,GO:0030312,GO:0044464,GO:0050896,GO:0071944	1.1.1.195	ko:K22395	ko00940,ko01100,ko01110,map00940,map01100,map01110		R02593,R03918,R06570,R07437	RC00649	ko00000,ko00001,ko01000				Viridiplantae	2QVGN@2759,37QTF@33090,3GEZ5@35493,COG0277@1	NA|NA|NA	C	Belongs to the oxygen-dependent FAD-linked oxidoreductase family
Cc.04G0038520.mrna1	3641.EOY01558	0.0	1293.9	Streptophyta	HSP90C	GO:0000166,GO:0001101,GO:0003674,GO:0005488,GO:0005515,GO:0005524,GO:0005575,GO:0005622,GO:0005623,GO:0005737,GO:0005739,GO:0005773,GO:0005774,GO:0005783,GO:0005788,GO:0006605,GO:0006810,GO:0006886,GO:0006950,GO:0006970,GO:0007275,GO:0008104,GO:0008144,GO:0008150,GO:0009266,GO:0009314,GO:0009408,GO:0009414,GO:0009415,GO:0009416,GO:0009507,GO:0009526,GO:0009532,GO:0009536,GO:0009570,GO:0009628,GO:…		ko:K09487	ko04141,ko04151,ko04626,ko04657,ko04915,ko04918,ko05200,ko05215,ko05418,map04141,map04151,map04626,map04657,map04915,map04918,map05200,map05215,map05418				ko00000,ko00001,ko03110				Viridiplantae	37P7C@33090,3G942@35493,COG0326@1,KOG0019@2759	NA|NA|NA	O	heat shock protein
Cc.04G0038530.mrna1	29730.Gorai.005G148000.1	1.1e-142	513.1	Streptophyta													Viridiplantae	37HYX@33090,3GB6C@35493,COG1073@1,KOG1552@2759	NA|NA|NA	L	Alpha beta hydrolase domain-containing protein
Cc.04G0038540.mrna1	29730.Gorai.013G098200.1	3.3e-14	84.7	Streptophyta													Viridiplantae	2EWTJ@1,2SYJP@2759,37XIS@33090,3GMGY@35493	NA|NA|NA	S	root meristem growth factor
Cc.04G0038550.mrna1	29730.Gorai.005G147900.1	2.9e-119	436.4	Streptophyta		GO:0003674,GO:0003676,GO:0003723,GO:0003824,GO:0004518,GO:0004519,GO:0005488,GO:0005575,GO:0005622,GO:0005623,GO:0006139,GO:0006725,GO:0006807,GO:0008150,GO:0008152,GO:0009451,GO:0009987,GO:0016070,GO:0016787,GO:0016788,GO:0034641,GO:0043170,GO:0043226,GO:0043227,GO:0043229,GO:0043231,GO:0043412,GO:0044237,GO:0044238,GO:0044424,GO:0044464,GO:0046483,GO:0071704,GO:0090304,GO:0090305,GO:0097159,GO:…		ko:K17710					ko00000,ko03016,ko03029				Viridiplantae	37NMF@33090,3GB19@35493,KOG4197@1,KOG4197@2759	NA|NA|NA	P	pentatricopeptide repeat-containing protein At1g13630
Cc.04G0038570.mrna1	3641.EOY01566	2.8e-101	375.2	Streptophyta			3.2.2.20	ko:K01246	ko03410,map03410				ko00000,ko00001,ko01000,ko03400				Viridiplantae	2QRZX@2759,37M87@33090,3GAPP@35493,COG2818@1	NA|NA|NA	L	Methyladenine glycosylase
Cc.04G0038580.mrna1	3641.EOY01570	1e-285	988.8	Streptophyta		GO:0003674,GO:0003824,GO:0004430,GO:0005488,GO:0005515,GO:0006464,GO:0006468,GO:0006629,GO:0006644,GO:0006650,GO:0006793,GO:0006796,GO:0006807,GO:0008150,GO:0008152,GO:0009987,GO:0016301,GO:0016310,GO:0016740,GO:0016772,GO:0016773,GO:0019538,GO:0019637,GO:0019899,GO:0019900,GO:0019901,GO:0030258,GO:0036211,GO:0043170,GO:0043412,GO:0043424,GO:0044237,GO:0044238,GO:0044255,GO:0044260,GO:0044267,GO:…											Viridiplantae	37QG7@33090,3G9IU@35493,KOG2381@1,KOG2381@2759	NA|NA|NA	T	Phosphatidylinositol 4-kinase
Cc.03G0012490.mrna1	3641.EOY01570	7.5e-180	636.3	Streptophyta		GO:0003674,GO:0003824,GO:0004430,GO:0005488,GO:0005515,GO:0006464,GO:0006468,GO:0006629,GO:0006644,GO:0006650,GO:0006793,GO:0006796,GO:0006807,GO:0008150,GO:0008152,GO:0009987,GO:0016301,GO:0016310,GO:0016740,GO:0016772,GO:0016773,GO:0019538,GO:0019637,GO:0019899,GO:0019900,GO:0019901,GO:0030258,GO:0036211,GO:0043170,GO:0043412,GO:0043424,GO:0044237,GO:0044238,GO:0044255,GO:0044260,GO:0044267,GO:…											Viridiplantae	37QG7@33090,3G9IU@35493,KOG2381@1,KOG2381@2759	NA|NA|NA	T	Phosphatidylinositol 4-kinase
Cc.04G0038600.mrna1	3641.EOY01571	1.1e-122	446.4	Streptophyta													Viridiplantae	2CMWX@1,2QSGG@2759,37IUH@33090,3GD3T@35493	NA|NA|NA	K	Transcription factor
Cc.04G0038610.mrna1	3641.EOY01574	5.5e-163	581.3	Streptophyta													Viridiplantae	28JSQ@1,2QU98@2759,37T6E@33090,3GH3D@35493	NA|NA|NA	G	GDP-fucose protein O-fucosyltransferase
Cc.01G0036130.mrna1	3641.EOX97494	2.6e-91	342.4	Streptophyta													Viridiplantae	28NCI@1,2QUY1@2759,37QEN@33090,3GFDN@35493	NA|NA|NA	S	BEST Arabidopsis thaliana protein match is Arabidopsis protein of
Cc.04G0038630.mrna1	3641.EOY01574	3.6e-160	571.2	Streptophyta													Viridiplantae	28JSQ@1,2QU98@2759,37T6E@33090,3GH3D@35493	NA|NA|NA	G	GDP-fucose protein O-fucosyltransferase
Cc.04G0038640.mrna1	3641.EOY01574	5.8e-195	687.2	Streptophyta													Viridiplantae	28JSQ@1,2QU98@2759,37T6E@33090,3GH3D@35493	NA|NA|NA	G	GDP-fucose protein O-fucosyltransferase
Cc.01G0004580.mrna1	3641.EOX97494	4.3e-107	394.4	Streptophyta													Viridiplantae	28NCI@1,2QUY1@2759,37QEN@33090,3GFDN@35493	NA|NA|NA	S	BEST Arabidopsis thaliana protein match is Arabidopsis protein of
Cc.04G0038650.mrna1	3641.EOX97494	1.6e-105	390.2	Streptophyta													Viridiplantae	28NCI@1,2QUY1@2759,37QEN@33090,3GFDN@35493	NA|NA|NA	S	BEST Arabidopsis thaliana protein match is Arabidopsis protein of
Cc.01G0004590.mrna1	3641.EOX97494	5e-48	197.2	Streptophyta													Viridiplantae	28NCI@1,2QUY1@2759,37QEN@33090,3GFDN@35493	NA|NA|NA	S	BEST Arabidopsis thaliana protein match is Arabidopsis protein of
Cc.07G0003540.mrna1	3641.EOY01604	9.3e-218	763.1	Streptophyta				ko:K15639	ko00905,map00905		R09761,R09762	RC01216	ko00000,ko00001,ko00199,ko01000				Viridiplantae	37IXF@33090,3GFT5@35493,COG2124@1,KOG0157@2759	NA|NA|NA	IQ	Belongs to the cytochrome P450 family
Cc.04G0038660.mrna1	3641.EOY01577	1.3e-242	847.0	Streptophyta													Viridiplantae	28JSQ@1,2QU98@2759,37T6E@33090,3GH3D@35493	NA|NA|NA	G	GDP-fucose protein O-fucosyltransferase
Cc.01G0022880.mrna1	3711.Bra019691.1-P	5.4e-15	86.7	Brassicales		GO:0005575,GO:0005622,GO:0005623,GO:0005737,GO:0044424,GO:0044464											Viridiplantae	28JSQ@1,2QT8R@2759,37M3V@33090,3G78P@35493,3HR5R@3699	NA|NA|NA	G	fucose metabolic process
Cc.04G0038670.mrna1	3641.EOY01578	0.0	1221.5	Streptophyta													Viridiplantae	37J4J@33090,3G97Y@35493,COG1505@1,KOG2237@2759	NA|NA|NA	O	Prolyl oligopeptidase family protein
Cc.04G0038690.mrna1	3641.EOY01579	2.5e-88	332.4	Streptophyta													Viridiplantae	28IWH@1,2QR86@2759,37RW7@33090,3GAUC@35493	NA|NA|NA	S	BSD domain-containing protein
Cc.04G0038700.mrna1	3641.EOY01580	3.7e-40	171.0	Streptophyta													Viridiplantae	2DUU8@1,2S6KW@2759,37W8E@33090,3GKN4@35493	NA|NA|NA
Cc.04G0038710.mrna1	3641.EOY01581	8.4e-129	467.2	Streptophyta													Viridiplantae	28PR4@1,2QWDI@2759,37TN2@33090,3GGYW@35493	NA|NA|NA	S	isoform X1
Cc.04G0038720.mrna1	3641.EOY10568	1.1e-198	700.7	Streptophyta													Viridiplantae	37MWK@33090,3G72T@35493,KOG1021@1,KOG1021@2759	NA|NA|NA	GMW	Glycosyltransferase
Cc.04G0035380.mrna1	3641.EOY10568	1.3e-169	602.4	Streptophyta													Viridiplantae	37MWK@33090,3G72T@35493,KOG1021@1,KOG1021@2759	NA|NA|NA	GMW	Glycosyltransferase
Cc.04G0038730.mrna1	3641.EOY16363	0.0	1128.6	Streptophyta		GO:0003674,GO:0003824,GO:0004553,GO:0004565,GO:0005575,GO:0005618,GO:0005622,GO:0005623,GO:0005737,GO:0005773,GO:0015925,GO:0016787,GO:0016798,GO:0030312,GO:0043226,GO:0043227,GO:0043229,GO:0043231,GO:0044424,GO:0044444,GO:0044464,GO:0071944											Viridiplantae	37R16@33090,3GCHZ@35493,COG1874@1,KOG0496@2759	NA|NA|NA	G	beta-galactosidase
Cc.04G0038740.mrna1	3641.EOY13050	2.4e-202	712.2	Streptophyta		GO:0002229,GO:0002239,GO:0003674,GO:0005215,GO:0006810,GO:0006855,GO:0006950,GO:0006952,GO:0008150,GO:0009605,GO:0009607,GO:0009636,GO:0015238,GO:0015893,GO:0022857,GO:0042221,GO:0042493,GO:0043207,GO:0050896,GO:0051179,GO:0051234,GO:0051704,GO:0051707,GO:0055085,GO:0098542		ko:K03327					ko00000,ko02000	2.A.66.1			Viridiplantae	37QY1@33090,3G7SZ@35493,COG0534@1,KOG1347@2759	NA|NA|NA	V	Belongs to the multi antimicrobial extrusion (MATE) (TC 2.A.66.1) family
Cc.01G0025200.mrna1	3641.EOY13050	1.4e-200	705.7	Streptophyta		GO:0002229,GO:0002239,GO:0003674,GO:0005215,GO:0006810,GO:0006855,GO:0006950,GO:0006952,GO:0008150,GO:0009605,GO:0009607,GO:0009636,GO:0015238,GO:0015893,GO:0022857,GO:0042221,GO:0042493,GO:0043207,GO:0050896,GO:0051179,GO:0051234,GO:0051704,GO:0051707,GO:0055085,GO:0098542		ko:K03327					ko00000,ko02000	2.A.66.1			Viridiplantae	37QY1@33090,3G7SZ@35493,COG0534@1,KOG1347@2759	NA|NA|NA	V	Belongs to the multi antimicrobial extrusion (MATE) (TC 2.A.66.1) family
Cc.01G0025170.mrna1	29730.Gorai.013G170000.1	1.7e-73	283.1	Streptophyta		GO:0002229,GO:0002239,GO:0003674,GO:0005215,GO:0006810,GO:0006855,GO:0006950,GO:0006952,GO:0008150,GO:0009605,GO:0009607,GO:0009636,GO:0015238,GO:0015893,GO:0022857,GO:0042221,GO:0042493,GO:0043207,GO:0050896,GO:0051179,GO:0051234,GO:0051704,GO:0051707,GO:0055085,GO:0098542		ko:K03327					ko00000,ko02000	2.A.66.1			Viridiplantae	37QY1@33090,3G7SZ@35493,COG0534@1,KOG1347@2759	NA|NA|NA	V	Belongs to the multi antimicrobial extrusion (MATE) (TC 2.A.66.1) family
Cc.01G0025160.mrna1	3641.EOY13050	4.2e-132	477.6	Streptophyta		GO:0002229,GO:0002239,GO:0003674,GO:0005215,GO:0006810,GO:0006855,GO:0006950,GO:0006952,GO:0008150,GO:0009605,GO:0009607,GO:0009636,GO:0015238,GO:0015893,GO:0022857,GO:0042221,GO:0042493,GO:0043207,GO:0050896,GO:0051179,GO:0051234,GO:0051704,GO:0051707,GO:0055085,GO:0098542		ko:K03327					ko00000,ko02000	2.A.66.1			Viridiplantae	37QY1@33090,3G7SZ@35493,COG0534@1,KOG1347@2759	NA|NA|NA	V	Belongs to the multi antimicrobial extrusion (MATE) (TC 2.A.66.1) family
Cc.04G0038750.mrna1	29760.VIT_04s0079g00220.t01	3.2e-165	589.7	Streptophyta			2.8.2.39	ko:K22312					ko00000,ko01000				Viridiplantae	37RMI@33090,3GD0E@35493,KOG1584@1,KOG1584@2759	NA|NA|NA	S	Belongs to the sulfotransferase 1 family
Cc.05G0025020.mrna1	3641.EOY01597	8.8e-78	296.6	Streptophyta			2.8.2.39	ko:K22312					ko00000,ko01000				Viridiplantae	37P2M@33090,3G7Q8@35493,KOG1584@1,KOG1584@2759	NA|NA|NA	H	Belongs to the sulfotransferase 1 family
Cc.04G0038760.mrna1	3641.EOY01599	9.9e-239	832.4	Streptophyta		GO:0003674,GO:0005488,GO:0006355,GO:0006464,GO:0006807,GO:0006808,GO:0007154,GO:0007584,GO:0008150,GO:0008152,GO:0009605,GO:0009719,GO:0009889,GO:0009891,GO:0009893,GO:0009987,GO:0009991,GO:0010033,GO:0010243,GO:0010468,GO:0010556,GO:0010557,GO:0010604,GO:0010628,GO:0016597,GO:0018175,GO:0018177,GO:0019219,GO:0019222,GO:0019538,GO:0031323,GO:0031325,GO:0031326,GO:0031328,GO:0031406,GO:0031667,GO:…											Viridiplantae	2CN02@1,2QT1H@2759,37J8R@33090,3G8VN@35493	NA|NA|NA	S	Amino acid binding protein
Cc.04G0038770.mrna1	3641.EOY01600	1.7e-16	92.0	Streptophyta													Viridiplantae	2E0Y0@1,2S8B8@2759,37X9M@33090,3GM71@35493	NA|NA|NA
Cc.04G0038780.mrna1	3641.EOY01601	1.1e-185	656.8	Streptophyta													Viridiplantae	28T0Z@1,2QZR2@2759,37PZH@33090,3GDD1@35493	NA|NA|NA	S	Heat shock protein binding
Cc.04G0038790.mrna1	3983.cassava4.1_005531m	1.4e-32	146.0	fabids		GO:0003674,GO:0003824,GO:0004497,GO:0006629,GO:0008150,GO:0008152,GO:0008202,GO:0008395,GO:0009719,GO:0009725,GO:0009741,GO:0010033,GO:0010268,GO:0010817,GO:0014070,GO:0016128,GO:0016131,GO:0016491,GO:0033993,GO:0042221,GO:0042445,GO:0042592,GO:0044238,GO:0048878,GO:0050896,GO:0055088,GO:0055114,GO:0065007,GO:0065008,GO:0071704,GO:1901360,GO:1901615,GO:1901700		ko:K15639	ko00905,map00905		R09761,R09762	RC01216	ko00000,ko00001,ko00199,ko01000				Viridiplantae	37IXF@33090,3GB5N@35493,4JS2M@91835,COG2124@1,KOG0157@2759	NA|NA|NA	IQ	Cytochrome p450
Cc.04G0038800.mrna1	3641.EOY01604	0.0	1351.3	Streptophyta				ko:K15639	ko00905,map00905		R09761,R09762	RC01216	ko00000,ko00001,ko00199,ko01000				Viridiplantae	37IXF@33090,3GFT5@35493,COG2124@1,KOG0157@2759	NA|NA|NA	IQ	Belongs to the cytochrome P450 family
Cc.05G0006500.mrna1	3641.EOY01606	6.8e-28	130.2	Viridiplantae				ko:K15639	ko00905,map00905		R09761,R09762	RC01216	ko00000,ko00001,ko00199,ko01000				Viridiplantae	37IXF@33090,COG2124@1,KOG0157@2759	NA|NA|NA	Q	Belongs to the cytochrome P450 family
Cc.05G0006490.mrna1	102107.XP_008243890.1	2.2e-32	144.8	Viridiplantae		GO:0003674,GO:0003824,GO:0004497,GO:0006629,GO:0008150,GO:0008152,GO:0008202,GO:0008395,GO:0009719,GO:0009725,GO:0009741,GO:0010033,GO:0010268,GO:0010817,GO:0014070,GO:0016128,GO:0016131,GO:0016491,GO:0033993,GO:0042221,GO:0042445,GO:0042592,GO:0044238,GO:0048878,GO:0050896,GO:0055088,GO:0055114,GO:0065007,GO:0065008,GO:0071704,GO:1901360,GO:1901615,GO:1901700		ko:K15639	ko00905,map00905		R09761,R09762	RC01216	ko00000,ko00001,ko00199,ko01000				Viridiplantae	37IXF@33090,COG2124@1,KOG0157@2759	NA|NA|NA	Q	Belongs to the cytochrome P450 family
Cc.02G0029080.mrna1	3641.EOY01610	6.2e-103	381.7	Streptophyta				ko:K15639	ko00905,map00905		R09761,R09762	RC01216	ko00000,ko00001,ko00199,ko01000				Viridiplantae	37IXF@33090,3GB5N@35493,COG2124@1,KOG0157@2759	NA|NA|NA	Q	cytochrome P450
Cc.01G0019340.mrna1	4641.GSMUA_Achr7P08850_001	1.5e-38	166.0	Liliopsida													Viridiplantae	28KH1@1,2QVE0@2759,37PNG@33090,3G9A1@35493,3KQXC@4447	NA|NA|NA	K	WRKY transcription factor 72
Cc.07G0029960.mrna1	4006.Lus10008255	5.6e-19	101.3	Viridiplantae													Viridiplantae	2CV9D@1,2RRJY@2759,381Y6@33090	NA|NA|NA
Cc.04G0038840.mrna1	3641.EOY01613	0.0	1085.5	Streptophyta													Viridiplantae	37Y52@33090,3GF1H@35493,COG0515@1,KOG1187@2759	NA|NA|NA	T	Di-glucose binding within endoplasmic reticulum
Cc.04G0038850.mrna1	3641.EOY01615	4.8e-252	877.1	Streptophyta													Viridiplantae	37TPN@33090,3GB28@35493,COG0515@1,KOG1187@2759	NA|NA|NA	T	Di-glucose binding within endoplasmic reticulum
Cc.01G0021690.mrna1	29760.VIT_14s0068g00130.t01	1.1e-56	226.1	Streptophyta		GO:0000003,GO:0001558,GO:0003674,GO:0003824,GO:0004672,GO:0005575,GO:0005618,GO:0005623,GO:0005886,GO:0005911,GO:0006464,GO:0006468,GO:0006793,GO:0006796,GO:0006807,GO:0006950,GO:0006952,GO:0007275,GO:0008150,GO:0008152,GO:0009506,GO:0009605,GO:0009607,GO:0009620,GO:0009719,GO:0009723,GO:0009725,GO:0009741,GO:0009787,GO:0009788,GO:0009791,GO:0009856,GO:0009966,GO:0009968,GO:0009987,GO:0010033,GO:…											Viridiplantae	37T1P@33090,3GE23@35493,COG0515@1,KOG1187@2759	NA|NA|NA	T	receptor-like protein kinase
Cc.05G0025440.mrna1	29760.VIT_14s0068g00130.t01	6.3e-62	243.4	Streptophyta		GO:0000003,GO:0001558,GO:0003674,GO:0003824,GO:0004672,GO:0005575,GO:0005618,GO:0005623,GO:0005886,GO:0005911,GO:0006464,GO:0006468,GO:0006793,GO:0006796,GO:0006807,GO:0006950,GO:0006952,GO:0007275,GO:0008150,GO:0008152,GO:0009506,GO:0009605,GO:0009607,GO:0009620,GO:0009719,GO:0009723,GO:0009725,GO:0009741,GO:0009787,GO:0009788,GO:0009791,GO:0009856,GO:0009966,GO:0009968,GO:0009987,GO:0010033,GO:…											Viridiplantae	37T1P@33090,3GE23@35493,COG0515@1,KOG1187@2759	NA|NA|NA	T	receptor-like protein kinase
Cc.04G0038860.mrna1	3641.EOY01619	5.4e-177	627.1	Streptophyta													Viridiplantae	37Y31@33090,3GDKM@35493,COG0515@1,KOG1187@2759	NA|NA|NA	T	receptor-like protein kinase
Cc.01G0021650.mrna1	88036.EFJ26019	6e-31	139.8	Eukaryota													Eukaryota	COG0515@1,KOG1187@2759	NA|NA|NA	KLT	protein serine/threonine kinase activity
Cc.04G0038870.mrna1	3641.EOY01624	0.0	1139.8	Streptophyta				ko:K14766					ko00000,ko03009				Viridiplantae	37IN3@33090,3GCFP@35493,KOG2147@1,KOG2147@2759	NA|NA|NA	J	Nucleolar protein
Cc.04G0038880.mrna1	3641.EOY01626	1e-96	359.8	Streptophyta													Viridiplantae	2C5FR@1,2QUPJ@2759,37KJY@33090,3GH0T@35493	NA|NA|NA	S	Universal stress protein
Cc.04G0038890.mrna1	3641.EOY01627	9.2e-27	127.1	Streptophyta													Viridiplantae	37SBE@33090,3GE31@35493,KOG0800@1,KOG0800@2759	NA|NA|NA	O	E3 ubiquitin-protein ligase
Cc.01G0028030.mrna1	3641.EOX98518	5.2e-72	277.7	Streptophyta				ko:K10293					ko00000,ko04121				Viridiplantae	28M5S@1,2QTNJ@2759,37J26@33090,3GBM1@35493	NA|NA|NA	S	F-Box protein
Cc.04G0038900.mrna1	3641.EOX98518	1.2e-84	320.5	Streptophyta				ko:K10293					ko00000,ko04121				Viridiplantae	28M5S@1,2QTNJ@2759,37J26@33090,3GBM1@35493	NA|NA|NA	S	F-Box protein
Cc.04G0038910.mrna1	29730.Gorai.013G096100.1	2.9e-115	421.8	Streptophyta	AP1	GO:0000003,GO:0003006,GO:0003674,GO:0003676,GO:0003677,GO:0003700,GO:0005488,GO:0005515,GO:0005575,GO:0005622,GO:0005623,GO:0005634,GO:0006355,GO:0007275,GO:0008150,GO:0009653,GO:0009791,GO:0009888,GO:0009889,GO:0009891,GO:0009893,GO:0009908,GO:0009909,GO:0009911,GO:0009933,GO:0010022,GO:0010073,GO:0010468,GO:0010556,GO:0010557,GO:0010582,GO:0010604,GO:0010628,GO:0019219,GO:0019222,GO:0022414,GO:…		ko:K09264					ko00000,ko03000				Viridiplantae	37P2Z@33090,3G9NQ@35493,COG5068@1,KOG0014@2759	NA|NA|NA	K	transcription factor
Cc.01G0027270.mrna1	3885.XP_007156376.1	1.1e-10	71.2	fabids	AP1			ko:K09264					ko00000,ko03000				Viridiplantae	37P2Z@33090,3G9NQ@35493,4JKE0@91835,COG5068@1,KOG0014@2759	NA|NA|NA	K	Floral homeotic protein APETALA
Cc.04G0038920.mrna1	3641.EOY01631	1e-104	386.3	Streptophyta				ko:K09264					ko00000,ko03000				Viridiplantae	37HHQ@33090,3G8WJ@35493,COG5068@1,KOG0014@2759	NA|NA|NA	K	MADS-box protein
Cc.04G0038930.mrna1	3641.EOY01635	2.9e-73	282.3	Streptophyta		GO:0005575,GO:0005623,GO:0005886,GO:0006810,GO:0008150,GO:0009914,GO:0009966,GO:0009967,GO:0010646,GO:0010647,GO:0010817,GO:0010928,GO:0010929,GO:0016020,GO:0023051,GO:0023056,GO:0044464,GO:0048518,GO:0048522,GO:0048583,GO:0048584,GO:0050789,GO:0050794,GO:0051179,GO:0051234,GO:0060918,GO:0065007,GO:0065008,GO:0071944											Viridiplantae	29A43@1,2RH6J@2759,37N72@33090,3GG2I@35493	NA|NA|NA
Cc.04G0038940.mrna1	3641.EOY01566	5.4e-10	70.5	Streptophyta			3.2.2.20	ko:K01246	ko03410,map03410				ko00000,ko00001,ko01000,ko03400				Viridiplantae	2QRZX@2759,37M87@33090,3GAPP@35493,COG2818@1	NA|NA|NA	L	Methyladenine glycosylase
Cc.04G0038950.mrna1	3641.EOY01636	2.9e-229	801.2	Streptophyta		GO:0003674,GO:0003700,GO:0006355,GO:0006950,GO:0006952,GO:0008150,GO:0009605,GO:0009607,GO:0009617,GO:0009889,GO:0010468,GO:0010556,GO:0019219,GO:0019222,GO:0031323,GO:0031326,GO:0042742,GO:0043207,GO:0050789,GO:0050794,GO:0050896,GO:0051171,GO:0051252,GO:0051704,GO:0051707,GO:0060255,GO:0065007,GO:0080090,GO:0098542,GO:0140110,GO:1903506,GO:2000112,GO:2001141											Viridiplantae	2CN8J@1,2QUHN@2759,37TIB@33090,3GHJT@35493	NA|NA|NA	S	Squamosa promoter-binding-like protein 6
Cc.04G0038960.mrna1	3641.EOY01637	1.3e-74	285.8	Streptophyta	CRC	GO:0000003,GO:0003002,GO:0003006,GO:0003674,GO:0003700,GO:0006355,GO:0007275,GO:0007389,GO:0008150,GO:0009653,GO:0009791,GO:0009798,GO:0009888,GO:0009889,GO:0009908,GO:0009943,GO:0009944,GO:0009955,GO:0010022,GO:0010073,GO:0010093,GO:0010094,GO:0010254,GO:0010468,GO:0010556,GO:0010582,GO:0019219,GO:0019222,GO:0022414,GO:0031323,GO:0031326,GO:0032501,GO:0032502,GO:0048366,GO:0048367,GO:0048437,GO:…											Viridiplantae	292JU@1,2QVCI@2759,37PMV@33090,3GDX1@35493	NA|NA|NA	S	Protein CRABS CLAW-like
Cc.04G0038970.mrna1	3641.EOY01639	0.0	1367.1	Streptophyta													Viridiplantae	28K0G@1,2QSEX@2759,37PCX@33090,3GEZ1@35493	NA|NA|NA
Cc.04G0038980.mrna1	3641.EOY01642	3e-209	734.2	Streptophyta		GO:0003674,GO:0003824,GO:0005575,GO:0005622,GO:0005623,GO:0005737,GO:0005794,GO:0005829,GO:0005911,GO:0006139,GO:0006725,GO:0006793,GO:0006807,GO:0008150,GO:0008152,GO:0009225,GO:0009506,GO:0009832,GO:0009987,GO:0012505,GO:0016020,GO:0016853,GO:0016866,GO:0030054,GO:0033356,GO:0034641,GO:0042546,GO:0043226,GO:0043227,GO:0043229,GO:0043231,GO:0044085,GO:0044237,GO:0044238,GO:0044281,GO:0044424,GO:…	5.4.99.30	ko:K13379	ko00520,map00520		R09009	RC02396	ko00000,ko00001,ko01000,ko01003		GT75		Viridiplantae	2QSDP@2759,37P8P@33090,3GAX4@35493,arCOG06245@1	NA|NA|NA	S	UDP-arabinopyranose mutase activity
Cc.01G0021920.mrna1	3641.EOY01642	6.8e-200	703.0	Streptophyta		GO:0003674,GO:0003824,GO:0005575,GO:0005622,GO:0005623,GO:0005737,GO:0005794,GO:0005829,GO:0005911,GO:0006139,GO:0006725,GO:0006793,GO:0006807,GO:0008150,GO:0008152,GO:0009225,GO:0009506,GO:0009832,GO:0009987,GO:0012505,GO:0016020,GO:0016853,GO:0016866,GO:0030054,GO:0033356,GO:0034641,GO:0042546,GO:0043226,GO:0043227,GO:0043229,GO:0043231,GO:0044085,GO:0044237,GO:0044238,GO:0044281,GO:0044424,GO:…	5.4.99.30	ko:K13379	ko00520,map00520		R09009	RC02396	ko00000,ko00001,ko01000,ko01003		GT75		Viridiplantae	2QSDP@2759,37P8P@33090,3GAX4@35493,arCOG06245@1	NA|NA|NA	S	UDP-arabinopyranose mutase activity
Cc.03G0012020.mrna1	3641.EOY01642	5.7e-199	699.9	Streptophyta		GO:0003674,GO:0003824,GO:0005575,GO:0005622,GO:0005623,GO:0005737,GO:0005794,GO:0005829,GO:0005911,GO:0006139,GO:0006725,GO:0006793,GO:0006807,GO:0008150,GO:0008152,GO:0009225,GO:0009506,GO:0009832,GO:0009987,GO:0012505,GO:0016020,GO:0016853,GO:0016866,GO:0030054,GO:0033356,GO:0034641,GO:0042546,GO:0043226,GO:0043227,GO:0043229,GO:0043231,GO:0044085,GO:0044237,GO:0044238,GO:0044281,GO:0044424,GO:…	5.4.99.30	ko:K13379	ko00520,map00520		R09009	RC02396	ko00000,ko00001,ko01000,ko01003		GT75		Viridiplantae	2QSDP@2759,37P8P@33090,3GAX4@35493,arCOG06245@1	NA|NA|NA	S	UDP-arabinopyranose mutase activity
Cc.01G0040020.mrna1	3641.EOY12247	1e-07	62.0	Streptophyta				ko:K02907	ko03010,map03010	M00178,M00179			br01610,ko00000,ko00001,ko00002,ko03011				Viridiplantae	2CY3W@1,2S1TX@2759,388IJ@33090,3GJKZ@35493	NA|NA|NA	J	RIBOSOMAL protein
Cc.04G0038990.mrna1	3641.EOY12247	1.9e-07	62.0	Streptophyta				ko:K02907	ko03010,map03010	M00178,M00179			br01610,ko00000,ko00001,ko00002,ko03011				Viridiplantae	2CY3W@1,2S1TX@2759,388IJ@33090,3GJKZ@35493	NA|NA|NA	J	RIBOSOMAL protein
Cc.04G0039030.mrna1	3641.EOY01643	2.1e-239	834.7	Streptophyta				ko:K09590	ko00905,ko01100,ko01110,map00905,map01100,map01110	M00371	R07450,R07451,R07455,R07457,R07458,R10669	RC00154,RC00661,RC02079	ko00000,ko00001,ko00002,ko00199,ko01000				Viridiplantae	37YYY@33090,3GEMU@35493,COG2124@1,KOG0157@2759	NA|NA|NA	Q	Belongs to the cytochrome P450 family
Cc.01G0021900.mrna1	981085.XP_010102133.1	3e-24	117.9	fabids				ko:K09590	ko00905,ko01100,ko01110,map00905,map01100,map01110	M00371	R07450,R07451,R07455,R07457,R07458,R10669	RC00154,RC00661,RC02079	ko00000,ko00001,ko00002,ko00199,ko01000				Viridiplantae	37YYY@33090,3GEMU@35493,4JVVW@91835,COG2124@1,KOG0157@2759	NA|NA|NA	Q	Belongs to the cytochrome P450 family
Cc.04G0039040.mrna1	3641.EOY01644	8.1e-178	629.8	Streptophyta													Viridiplantae	2CMNY@1,2QR4B@2759,37K0J@33090,3G77H@35493	NA|NA|NA	S	PI-PLC X domain-containing protein
Cc.04G0039050.mrna1	3641.EOY01645	3.1e-58	231.5	Streptophyta		GO:0005575,GO:0005622,GO:0005623,GO:0005737,GO:0009507,GO:0009526,GO:0009527,GO:0009536,GO:0009707,GO:0009941,GO:0010319,GO:0016020,GO:0019867,GO:0031090,GO:0031967,GO:0031968,GO:0031969,GO:0031975,GO:0042170,GO:0043226,GO:0043227,GO:0043229,GO:0043231,GO:0044422,GO:0044424,GO:0044434,GO:0044435,GO:0044444,GO:0044446,GO:0044464,GO:0098588,GO:0098805											Viridiplantae	37VH4@33090,3GJH6@35493,COG5274@1,KOG0537@2759	NA|NA|NA	C	Cytochrome b5
Cc.04G0039060.mrna1	3641.EOY01652	3.7e-252	878.6	Streptophyta		GO:0003674,GO:0003824,GO:0003848,GO:0004156,GO:0005575,GO:0005622,GO:0005623,GO:0005737,GO:0005829,GO:0006082,GO:0006575,GO:0006725,GO:0006732,GO:0006760,GO:0006807,GO:0006950,GO:0006979,GO:0008150,GO:0008152,GO:0009058,GO:0009108,GO:0009396,GO:0009987,GO:0016053,GO:0016740,GO:0016765,GO:0016772,GO:0016778,GO:0018130,GO:0019438,GO:0019752,GO:0034641,GO:0042398,GO:0042558,GO:0042559,GO:0043436,GO:…	2.5.1.15,2.7.6.3	ko:K13941	ko00790,ko01100,map00790,map01100	M00126,M00840	R03066,R03067,R03503	RC00002,RC00017,RC00121,RC00842	ko00000,ko00001,ko00002,ko01000				Viridiplantae	37JCV@33090,3GDQA@35493,COG0294@1,KOG2544@2759	NA|NA|NA	H	Folic acid synthesis protein
Cc.04G0039070.mrna1	29730.Gorai.008G176200.1	9.3e-203	713.4	Streptophyta		GO:0000427,GO:0000428,GO:0005575,GO:0005622,GO:0005623,GO:0005737,GO:0006139,GO:0006351,GO:0006355,GO:0006725,GO:0006807,GO:0006996,GO:0008150,GO:0008152,GO:0009058,GO:0009059,GO:0009295,GO:0009507,GO:0009532,GO:0009536,GO:0009570,GO:0009657,GO:0009658,GO:0009662,GO:0009889,GO:0009987,GO:0010467,GO:0010468,GO:0010556,GO:0016043,GO:0016070,GO:0018130,GO:0019219,GO:0019222,GO:0019438,GO:0030880,GO:…											Viridiplantae	37SBJ@33090,3GDBU@35493,COG0524@1,KOG2855@2759	NA|NA|NA	G	Fructokinase-like 2
Cc.04G0039080.mrna1	3641.EOY01656	1.2e-137	496.1	Streptophyta		GO:0003674,GO:0003824,GO:0005575,GO:0005622,GO:0005623,GO:0005737,GO:0005829,GO:0006081,GO:0006098,GO:0006139,GO:0006725,GO:0006732,GO:0006733,GO:0006739,GO:0006753,GO:0006793,GO:0006796,GO:0006807,GO:0008150,GO:0008152,GO:0009051,GO:0009117,GO:0009987,GO:0016787,GO:0016788,GO:0017057,GO:0019362,GO:0019637,GO:0019682,GO:0019693,GO:0034641,GO:0044237,GO:0044238,GO:0044281,GO:0044424,GO:0044444,GO:…	3.1.1.31	ko:K01057	ko00030,ko01100,ko01110,ko01120,ko01130,ko01200,map00030,map01100,map01110,map01120,map01130,map01200	M00004,M00006,M00008	R02035	RC00537	ko00000,ko00001,ko00002,ko01000				Viridiplantae	37Q6S@33090,3G721@35493,COG0363@1,KOG3147@2759	NA|NA|NA	G	6-phosphogluconolactonase
Cc.04G0039090.mrna1	29730.Gorai.005G196900.1	1.1e-235	823.2	Streptophyta		GO:0000166,GO:0000775,GO:0003674,GO:0003676,GO:0003677,GO:0003690,GO:0003824,GO:0005488,GO:0005575,GO:0005622,GO:0005623,GO:0005634,GO:0005694,GO:0006139,GO:0006259,GO:0006325,GO:0006464,GO:0006479,GO:0006725,GO:0006807,GO:0006996,GO:0008150,GO:0008152,GO:0008168,GO:0008170,GO:0008213,GO:0008276,GO:0008327,GO:0008757,GO:0009987,GO:0010216,GO:0010385,GO:0010428,GO:0010429,GO:0016043,GO:0016278,GO:…	2.1.1.43	ko:K11420	ko00310,ko04211,map00310,map04211		R03875,R03938,R04866,R04867	RC00003,RC00060,RC00181,RC00496	ko00000,ko00001,ko01000,ko03036				Viridiplantae	37IV0@33090,3G9R9@35493,COG2940@1,KOG1082@2759	NA|NA|NA	B	histone-lysine N-methyltransferase, H3 lysine-9 specific
Cc.04G0039100.mrna1	29730.Gorai.008G176300.1	1.7e-287	995.7	Streptophyta		GO:0001932,GO:0001934,GO:0003674,GO:0003824,GO:0004672,GO:0004674,GO:0005488,GO:0005515,GO:0005575,GO:0005622,GO:0005623,GO:0005634,GO:0005737,GO:0006464,GO:0006468,GO:0006793,GO:0006796,GO:0006807,GO:0006928,GO:0006950,GO:0006996,GO:0007010,GO:0007154,GO:0007165,GO:0007264,GO:0007265,GO:0007266,GO:0007346,GO:0008150,GO:0008152,GO:0008219,GO:0008283,GO:0009893,GO:0009966,GO:0009987,GO:0010562,GO:…	2.7.11.1	ko:K04406,ko:K08838	ko04010,map04010				ko00000,ko00001,ko01000,ko01001,ko04131				Viridiplantae	37M2D@33090,3GH36@35493,KOG0576@1,KOG0576@2759	NA|NA|NA	T	serine threonine-protein kinase
Cc.03G0016030.mrna1	29730.Gorai.009G324100.1	9.3e-66	256.1	Streptophyta		GO:0000151,GO:0003674,GO:0005488,GO:0005515,GO:0005575,GO:0005622,GO:0005623,GO:0005634,GO:0005737,GO:0005777,GO:0006508,GO:0006511,GO:0006807,GO:0008150,GO:0008152,GO:0009056,GO:0009057,GO:0009987,GO:0010498,GO:0019005,GO:0019222,GO:0019538,GO:0019899,GO:0019941,GO:0030162,GO:0030163,GO:0031461,GO:0031625,GO:0032991,GO:0042579,GO:0043161,GO:0043170,GO:0043226,GO:0043227,GO:0043229,GO:0043231,GO:…											Viridiplantae	37R92@33090,3GEIC@35493,KOG1072@1,KOG1072@2759	NA|NA|NA	S	F-box kelch-repeat protein
Cc.04G0039110.mrna1	3641.EOY01665	1.9e-265	921.4	Streptophyta		GO:0000003,GO:0003006,GO:0003674,GO:0003824,GO:0004497,GO:0005575,GO:0005622,GO:0005623,GO:0005737,GO:0005783,GO:0007275,GO:0008150,GO:0008152,GO:0008284,GO:0009058,GO:0009791,GO:0009908,GO:0012505,GO:0016020,GO:0016491,GO:0016705,GO:0016709,GO:0019748,GO:0022414,GO:0032501,GO:0032502,GO:0035265,GO:0040007,GO:0040008,GO:0040009,GO:0042127,GO:0043226,GO:0043227,GO:0043229,GO:0043231,GO:0044424,GO:…		ko:K20619					ko00000,ko00199				Viridiplantae	37JKG@33090,3G7WG@35493,COG2124@1,KOG0156@2759	NA|NA|NA	Q	cytochrome P450
Cc.04G0039120.mrna1	3641.EOY01668	1.6e-38	166.4	Streptophyta				ko:K18586					ko00000				Viridiplantae	37NFE@33090,3GAPV@35493,COG5031@1,KOG3244@2759	NA|NA|NA	H	Component of the coenzyme Q biosynthetic pathway. May play a role in organizing a multi-subunit COQ enzyme complex required for coenzyme Q biosynthesis. Required for steady-state levels of other COQ polypeptides
Cc.01G0019410.mrna1	29730.Gorai.013G178000.1	0.0	1252.7	Streptophyta		GO:0003674,GO:0003676,GO:0003723,GO:0003729,GO:0005488,GO:0005507,GO:0005575,GO:0005576,GO:0005622,GO:0005623,GO:0005634,GO:0005730,GO:0005737,GO:0005773,GO:0005774,GO:0005829,GO:0005886,GO:0005911,GO:0006950,GO:0008150,GO:0009266,GO:0009409,GO:0009506,GO:0009507,GO:0009536,GO:0009628,GO:0009631,GO:0009719,GO:0009725,GO:0009735,GO:0010033,GO:0016020,GO:0030054,GO:0031090,GO:0031974,GO:0031981,GO:…		ko:K03234	ko04152,ko04921,map04152,map04921				ko00000,ko00001,ko03012,ko04147				Viridiplantae	37P17@33090,3GE6J@35493,COG0480@1,KOG0469@2759	NA|NA|NA	J	Elongation factor
Cc.01G0025720.mrna1	29730.Gorai.013G178000.1	0.0	1252.7	Streptophyta		GO:0003674,GO:0003676,GO:0003723,GO:0003729,GO:0005488,GO:0005507,GO:0005575,GO:0005576,GO:0005622,GO:0005623,GO:0005634,GO:0005730,GO:0005737,GO:0005773,GO:0005774,GO:0005829,GO:0005886,GO:0005911,GO:0006950,GO:0008150,GO:0009266,GO:0009409,GO:0009506,GO:0009507,GO:0009536,GO:0009628,GO:0009631,GO:0009719,GO:0009725,GO:0009735,GO:0010033,GO:0016020,GO:0030054,GO:0031090,GO:0031974,GO:0031981,GO:…		ko:K03234	ko04152,ko04921,map04152,map04921				ko00000,ko00001,ko03012,ko04147				Viridiplantae	37P17@33090,3GE6J@35493,COG0480@1,KOG0469@2759	NA|NA|NA	J	Elongation factor
Cc.05G0003860.mrna1	3641.EOY13760	0.0	1340.5	Streptophyta				ko:K03234	ko04152,ko04921,map04152,map04921				ko00000,ko00001,ko03012,ko04147				Viridiplantae	37P17@33090,3GE6J@35493,COG0480@1,KOG0469@2759	NA|NA|NA	J	Elongation factor
Cc.01G0025430.mrna1	29730.Gorai.013G178000.1	0.0	1545.0	Streptophyta		GO:0003674,GO:0003676,GO:0003723,GO:0003729,GO:0005488,GO:0005507,GO:0005575,GO:0005576,GO:0005622,GO:0005623,GO:0005634,GO:0005730,GO:0005737,GO:0005773,GO:0005774,GO:0005829,GO:0005886,GO:0005911,GO:0006950,GO:0008150,GO:0009266,GO:0009409,GO:0009506,GO:0009507,GO:0009536,GO:0009628,GO:0009631,GO:0009719,GO:0009725,GO:0009735,GO:0010033,GO:0016020,GO:0030054,GO:0031090,GO:0031974,GO:0031981,GO:…		ko:K03234	ko04152,ko04921,map04152,map04921				ko00000,ko00001,ko03012,ko04147				Viridiplantae	37P17@33090,3GE6J@35493,COG0480@1,KOG0469@2759	NA|NA|NA	J	Elongation factor
Cc.01G0025680.mrna1	29730.Gorai.013G178000.1	0.0	1592.4	Streptophyta		GO:0003674,GO:0003676,GO:0003723,GO:0003729,GO:0005488,GO:0005507,GO:0005575,GO:0005576,GO:0005622,GO:0005623,GO:0005634,GO:0005730,GO:0005737,GO:0005773,GO:0005774,GO:0005829,GO:0005886,GO:0005911,GO:0006950,GO:0008150,GO:0009266,GO:0009409,GO:0009506,GO:0009507,GO:0009536,GO:0009628,GO:0009631,GO:0009719,GO:0009725,GO:0009735,GO:0010033,GO:0016020,GO:0030054,GO:0031090,GO:0031974,GO:0031981,GO:…		ko:K03234	ko04152,ko04921,map04152,map04921				ko00000,ko00001,ko03012,ko04147				Viridiplantae	37P17@33090,3GE6J@35493,COG0480@1,KOG0469@2759	NA|NA|NA	J	Elongation factor
Cc.04G0039130.mrna1	29730.Gorai.013G178000.1	0.0	1590.5	Streptophyta		GO:0003674,GO:0003676,GO:0003723,GO:0003729,GO:0005488,GO:0005507,GO:0005575,GO:0005576,GO:0005622,GO:0005623,GO:0005634,GO:0005730,GO:0005737,GO:0005773,GO:0005774,GO:0005829,GO:0005886,GO:0005911,GO:0006950,GO:0008150,GO:0009266,GO:0009409,GO:0009506,GO:0009507,GO:0009536,GO:0009628,GO:0009631,GO:0009719,GO:0009725,GO:0009735,GO:0010033,GO:0016020,GO:0030054,GO:0031090,GO:0031974,GO:0031981,GO:…		ko:K03234	ko04152,ko04921,map04152,map04921				ko00000,ko00001,ko03012,ko04147				Viridiplantae	37P17@33090,3GE6J@35493,COG0480@1,KOG0469@2759	NA|NA|NA	J	Elongation factor
Cc.v20205160.mrna1	3656.XP_008466930.1	6.9e-40	169.5	Streptophyta		GO:0005575,GO:0005622,GO:0005623,GO:0005737,GO:0044424,GO:0044464		ko:K03234	ko04152,ko04921,map04152,map04921				ko00000,ko00001,ko03012,ko04147				Viridiplantae	37P17@33090,3GE6J@35493,COG0480@1,KOG0469@2759	NA|NA|NA	J	Elongation factor
Cc.01G0019400.mrna1	3649.evm.model.supercontig_67.69	9.4e-37	159.1	Brassicales		GO:0003674,GO:0003676,GO:0003723,GO:0003729,GO:0005488,GO:0005507,GO:0005575,GO:0005576,GO:0005622,GO:0005623,GO:0005634,GO:0005730,GO:0005737,GO:0005773,GO:0005774,GO:0005829,GO:0005886,GO:0005911,GO:0006950,GO:0008150,GO:0009266,GO:0009409,GO:0009506,GO:0009507,GO:0009536,GO:0009628,GO:0009631,GO:0009719,GO:0009725,GO:0009735,GO:0010033,GO:0016020,GO:0030054,GO:0031090,GO:0031974,GO:0031981,GO:…		ko:K03234	ko04152,ko04921,map04152,map04921				ko00000,ko00001,ko03012,ko04147				Viridiplantae	37P17@33090,3GE6J@35493,3HYXE@3699,COG0480@1,KOG0469@2759	NA|NA|NA	J	Elongation factor
Cc.01G0025710.mrna1	38727.Pavir.Ea02727.1.p	2.2e-28	131.0	Poales				ko:K03234	ko04152,ko04921,map04152,map04921				ko00000,ko00001,ko03012,ko04147				Viridiplantae	37P17@33090,3GE6J@35493,3I4JR@38820,3KNSP@4447,COG0480@1,KOG0469@2759	NA|NA|NA	J	Elongation factor 2
Cc.04G0039140.mrna1	3641.EOY01674	0.0	1206.8	Streptophyta		GO:0000182,GO:0001817,GO:0001819,GO:0001932,GO:0001934,GO:0003674,GO:0003676,GO:0003677,GO:0003690,GO:0003723,GO:0003724,GO:0003725,GO:0003729,GO:0003824,GO:0004004,GO:0004386,GO:0005488,GO:0005515,GO:0005575,GO:0005622,GO:0005623,GO:0005634,GO:0005654,GO:0005730,GO:0005737,GO:0005829,GO:0006139,GO:0006355,GO:0006356,GO:0006396,GO:0006412,GO:0006413,GO:0006518,GO:0006725,GO:0006807,GO:0008026,GO:…	3.6.4.13	ko:K03061,ko:K12818	ko03040,ko03050,ko05169,map03040,map03050,map05169	M00341			ko00000,ko00001,ko00002,ko01000,ko03041,ko03051				Viridiplantae	37RDS@33090,3GEEC@35493,COG1643@1,KOG0922@2759	NA|NA|NA	A	ATP-dependent RNA helicase
Cc.04G0039160.mrna1	3641.EOY01677	2.2e-303	1047.7	Streptophyta				ko:K13525	ko04141,ko05134,map04141,map05134	M00400,M00403			ko00000,ko00001,ko00002,ko03019,ko04131,ko04147	3.A.16.1			Viridiplantae	37RDE@33090,3GAEN@35493,COG0464@1,KOG0730@2759	NA|NA|NA	O	Belongs to the AAA ATPase family
Cc.04G0039180.mrna1	3641.EOY01678	0.0	1102.8	Streptophyta													Viridiplantae	37HMN@33090,3G71F@35493,COG0367@1,KOG0573@2759	NA|NA|NA	E	Asparagine synthetase domain-containing protein
Cc.04G0039190.mrna1	3641.EOY01679	5.6e-137	494.2	Streptophyta			3.6.4.12,3.6.4.13	ko:K17265					ko00000,ko01000,ko03019,ko04147				Viridiplantae	37TBK@33090,3GHD2@35493,KOG0116@1,KOG0116@2759	NA|NA|NA	A	nuclear transport factor 2 (NTF2) family protein
Cc.04G0039200.mrna1	3641.EOY01683	5.6e-82	311.6	Streptophyta			3.1.4.46	ko:K01126	ko00564,map00564		R01030,R01470	RC00017,RC00425	ko00000,ko00001,ko01000			iRC1080.CRv4_Au5_s16_g6730_t1	Viridiplantae	37MTN@33090,3GAUY@35493,COG0584@1,KOG2258@2759	NA|NA|NA	C	glycerophosphoryl diester phosphodiesterase
Cc.01G0021370.mrna1	28532.XP_010550299.1	2.7e-32	144.1	Brassicales													Viridiplantae	28PIG@1,2QW6K@2759,37ND5@33090,3GHQE@35493,3I19X@3699	NA|NA|NA	S	TPL-binding domain in jasmonate signalling
Cc.04G0039210.mrna1	3641.EOY01684	0.0	1079.7	Streptophyta		GO:0000003,GO:0000578,GO:0001101,GO:0003002,GO:0003006,GO:0005575,GO:0005623,GO:0005886,GO:0006725,GO:0006950,GO:0007275,GO:0007389,GO:0008150,GO:0008152,GO:0009266,GO:0009409,GO:0009414,GO:0009415,GO:0009555,GO:0009628,GO:0009698,GO:0009790,GO:0009791,GO:0009793,GO:0009798,GO:0009808,GO:0009846,GO:0009856,GO:0009880,GO:0009888,GO:0009908,GO:0009942,GO:0009945,GO:0009956,GO:0009987,GO:0010035,GO:…											Viridiplantae	2QSHG@2759,37I7R@33090,3GHJQ@35493,COG0515@1	NA|NA|NA	T	Belongs to the protein kinase superfamily. Ser Thr protein kinase family
Cc.07G0026460.mrna1	3694.POPTR_0006s19870.1	5.6e-80	303.5	fabids	EIF5A			ko:K03263					ko00000,ko03012				Viridiplantae	37M3N@33090,3G8EV@35493,4JTGF@91835,COG0231@1,KOG3271@2759	NA|NA|NA	J	Eukaryotic translation initiation factor
Cc.04G0039230.mrna1	3641.EOY01686	3.6e-195	687.6	Streptophyta		GO:0003674,GO:0005215,GO:0006810,GO:0006811,GO:0006812,GO:0008150,GO:0008324,GO:0015075,GO:0015095,GO:0015318,GO:0015693,GO:0022857,GO:0022890,GO:0030001,GO:0034220,GO:0046873,GO:0051179,GO:0051234,GO:0055085,GO:0070838,GO:0072511,GO:0098655,GO:0098660,GO:0098662,GO:1903830		ko:K16075					ko00000,ko02000	1.A.35.5			Viridiplantae	37K0A@33090,3GDW3@35493,KOG2662@1,KOG2662@2759	NA|NA|NA	P	magnesium transporter
Cc.04G0039240.mrna1	29730.Gorai.013G094200.1	0.0	1169.1	Streptophyta				ko:K22390					ko00000				Viridiplantae	37I36@33090,3GC1E@35493,COG1409@1,KOG1378@2759	NA|NA|NA	G	Purple acid phosphatase
Cc.03G0018720.mrna1	3641.EOY01692	8e-105	386.3	Streptophyta				ko:K22390					ko00000				Viridiplantae	37I36@33090,3GC1E@35493,COG1409@1,KOG1378@2759	NA|NA|NA	G	Purple acid phosphatase
Cc.04G0039270.mrna1	3641.EOY01695	1.9e-298	1031.9	Streptophyta				ko:K22390					ko00000				Viridiplantae	37I36@33090,3GC1E@35493,COG1409@1,KOG1378@2759	NA|NA|NA	G	Purple acid phosphatase
Cc.03G0018760.mrna1	3750.XP_008352956.1	6.2e-75	286.6	fabids				ko:K22390					ko00000				Viridiplantae	37I36@33090,3GC1E@35493,4JNTN@91835,COG1409@1,KOG1378@2759	NA|NA|NA	G	Purple acid phosphatase
Cc.04G0039280.mrna1	3641.EOY01697	4e-235	820.5	Streptophyta		GO:0003674,GO:0003676,GO:0003723,GO:0003824,GO:0004518,GO:0004519,GO:0005488,GO:0005575,GO:0005622,GO:0005623,GO:0006139,GO:0006725,GO:0006807,GO:0008150,GO:0008152,GO:0009451,GO:0009987,GO:0016070,GO:0016787,GO:0016788,GO:0034641,GO:0043170,GO:0043226,GO:0043227,GO:0043229,GO:0043231,GO:0043412,GO:0044237,GO:0044238,GO:0044424,GO:0044464,GO:0046483,GO:0071704,GO:0090304,GO:0090305,GO:0097159,GO:…											Viridiplantae	28JX3@1,2QSBB@2759,37QK9@33090,3GCWZ@35493	NA|NA|NA	S	Pentatricopeptide repeat-containing protein
Cc.04G0039290.mrna1	3641.EOY01698	1.5e-205	722.2	Streptophyta													Viridiplantae	37JRA@33090,3G8C6@35493,KOG4249@1,KOG4249@2759	NA|NA|NA	S	UPF0420 protein C16orf58 homolog
Cc.04G0039320.mrna1	3641.EOY15231	4.5e-97	362.1	Streptophyta		GO:0005575,GO:0005622,GO:0005623,GO:0005634,GO:0005730,GO:0031974,GO:0031981,GO:0043226,GO:0043227,GO:0043228,GO:0043229,GO:0043231,GO:0043232,GO:0043233,GO:0044422,GO:0044424,GO:0044428,GO:0044446,GO:0044464,GO:0070013		ko:K14799					ko00000,ko03009				Viridiplantae	37PP3@33090,3GC9I@35493,COG5177@1,KOG1980@2759	NA|NA|NA	S	Pre-rRNA-processing protein TSR1 homolog
Cc.04G0039330.mrna1	3641.EOY01703	4.9e-197	693.7	Streptophyta													Viridiplantae	28MS3@1,2QUAA@2759,37STA@33090,3G787@35493	NA|NA|NA	S	ureide permease
Cc.04G0039340.mrna1	3641.EOY01706	7.6e-186	656.4	Streptophyta		GO:0005575,GO:0005622,GO:0005623,GO:0005737,GO:0005829,GO:0008150,GO:0019222,GO:0031323,GO:0043455,GO:0044424,GO:0044444,GO:0044464,GO:0050789,GO:0050794,GO:0065007,GO:2000762											Viridiplantae	37PDR@33090,3G9CK@35493,KOG1072@1,KOG1072@2759	NA|NA|NA	S	F-box Kelch-repeat protein
Cc.04G0039350.mrna1	3988.XP_002512086.1	1.7e-151	542.3	fabids													Viridiplantae	37PCB@33090,3G7N6@35493,4JGMB@91835,KOG2962@1,KOG2962@2759	NA|NA|NA	J	prohibitin homologues
Cc.04G0039360.mrna1	29730.Gorai.008G177500.1	1.5e-154	552.4	Streptophyta		GO:0003674,GO:0003824,GO:0016787											Viridiplantae	37NX9@33090,3G771@35493,COG0596@1,KOG1454@2759	NA|NA|NA	GM	hydrolase
Cc.04G0039370.mrna1	3641.EOY01716	5.9e-52	210.7	Streptophyta													Viridiplantae	2CXWR@1,2S0BH@2759,37US6@33090,3GIMW@35493	NA|NA|NA	S	plasmodesmata callose-binding protein
Cc.04G0039380.mrna1	3641.EOY01717	5.1e-107	394.0	Streptophyta		GO:0005575,GO:0005622,GO:0005623,GO:0005737,GO:0005829,GO:0009507,GO:0009534,GO:0009535,GO:0009536,GO:0009579,GO:0010598,GO:0016020,GO:0031976,GO:0031984,GO:0032991,GO:0034357,GO:0042651,GO:0043226,GO:0043227,GO:0043229,GO:0043231,GO:0044422,GO:0044424,GO:0044425,GO:0044434,GO:0044435,GO:0044436,GO:0044444,GO:0044446,GO:0044464,GO:0055035,GO:0098796											Viridiplantae	37N3N@33090,3GANR@35493,COG0484@1,KOG0715@2759	NA|NA|NA	O	dnaJ homolog subfamily B member
Cc.04G0039390.mrna1	3641.EOY01718	1.9e-82	312.0	Streptophyta				ko:K02881	ko03010,map03010	M00178,M00179			br01610,ko00000,ko00001,ko00002,ko03011				Viridiplantae	37U26@33090,3GI0J@35493,COG5560@1,KOG1870@2759	NA|NA|NA	J	RIBOSOMAL protein
Cc.04G0039400.mrna1	3641.EOY01721	2.8e-279	967.6	Streptophyta		GO:0003674,GO:0003676,GO:0003723,GO:0003824,GO:0004518,GO:0004519,GO:0005488,GO:0005575,GO:0005622,GO:0005623,GO:0005737,GO:0005739,GO:0006139,GO:0006725,GO:0006807,GO:0008150,GO:0008152,GO:0009451,GO:0009987,GO:0016070,GO:0016787,GO:0016788,GO:0034641,GO:0043170,GO:0043226,GO:0043227,GO:0043229,GO:0043231,GO:0043412,GO:0044237,GO:0044238,GO:0044424,GO:0044444,GO:0044464,GO:0046483,GO:0071704,GO:…											Viridiplantae	37IFV@33090,3GD6H@35493,KOG4197@1,KOG4197@2759	NA|NA|NA	O	Pentatricopeptide repeat-containing protein At1g26460
Cc.04G0039410.mrna1	29730.Gorai.009G326400.1	3.2e-116	424.5	Streptophyta		GO:0003674,GO:0005215,GO:0005342,GO:0006810,GO:0006811,GO:0006820,GO:0008028,GO:0008150,GO:0008509,GO:0008514,GO:0008643,GO:0009314,GO:0009416,GO:0009628,GO:0009642,GO:0009643,GO:0015075,GO:0015120,GO:0015144,GO:0015318,GO:0015605,GO:0015711,GO:0015713,GO:0015717,GO:0015718,GO:0015748,GO:0015849,GO:0022857,GO:0034219,GO:0034220,GO:0035436,GO:0042873,GO:0042879,GO:0046942,GO:0046943,GO:0050896,GO:…		ko:K15283					ko00000,ko02000	2.A.7.9			Viridiplantae	37KSC@33090,3GFZ2@35493,KOG1441@1,KOG1441@2759	NA|NA|NA	EG	Triose phosphate phosphate translocator
Cc.04G0039420.mrna1	3641.EOY01724	2.2e-61	241.5	Streptophyta				ko:K11343					ko00000,ko03036				Viridiplantae	2CM53@1,2S3BY@2759,37V86@33090,3GJ0R@35493	NA|NA|NA	S	Chromatin modification-related protein EAF7
Cc.04G0039430.mrna1	3641.EOY01725	1.4e-131	475.7	Streptophyta				ko:K06630	ko04011,ko04110,ko04114,ko04151,ko04390,ko04391,ko04722,ko05169,ko05203,map04011,map04110,map04114,map04151,map04390,map04391,map04722,map05169,map05203				ko00000,ko00001,ko03400,ko04147				Viridiplantae	37HWV@33090,3GC19@35493,COG5040@1,KOG0841@2759	NA|NA|NA	O	Belongs to the 14-3-3 family
Cc.04G0028860.mrna1	4006.Lus10037090	5.5e-20	102.8	fabids				ko:K06630	ko04011,ko04110,ko04114,ko04151,ko04390,ko04391,ko04722,ko05169,ko05203,map04011,map04110,map04114,map04151,map04390,map04391,map04722,map05169,map05203				ko00000,ko00001,ko03400,ko04147				Viridiplantae	37HWV@33090,3GC19@35493,4JK5U@91835,COG5040@1,KOG0841@2759	NA|NA|NA	O	Belongs to the 14-3-3 family
Cc.04G0039440.mrna1	3641.EOY01727	1.4e-135	489.2	Streptophyta		GO:0003674,GO:0003676,GO:0003723,GO:0003824,GO:0004518,GO:0004519,GO:0005488,GO:0005575,GO:0005622,GO:0005623,GO:0006139,GO:0006725,GO:0006807,GO:0008150,GO:0008152,GO:0009451,GO:0009987,GO:0016070,GO:0016787,GO:0016788,GO:0034641,GO:0043170,GO:0043226,GO:0043227,GO:0043229,GO:0043231,GO:0043412,GO:0044237,GO:0044238,GO:0044424,GO:0044464,GO:0046483,GO:0071704,GO:0090304,GO:0090305,GO:0097159,GO:…											Viridiplantae	37R87@33090,3GF0K@35493,KOG4197@1,KOG4197@2759	NA|NA|NA	S	Pentatricopeptide repeat-containing protein
Cc.04G0039460.mrna1	3641.EOY01729	0.0	1187.6	Streptophyta		GO:0003674,GO:0003824,GO:0005575,GO:0005622,GO:0005623,GO:0005737,GO:0005773,GO:0005774,GO:0005794,GO:0008150,GO:0008152,GO:0008168,GO:0008757,GO:0012505,GO:0016020,GO:0016740,GO:0016741,GO:0031090,GO:0032259,GO:0043226,GO:0043227,GO:0043229,GO:0043231,GO:0044422,GO:0044424,GO:0044437,GO:0044444,GO:0044446,GO:0044464,GO:0098588,GO:0098805											Viridiplantae	28I6U@1,2QT31@2759,37MZI@33090,3GEF4@35493	NA|NA|NA	S	methyltransferase
Cc.04G0039470.mrna1	3641.EOY01736	3.9e-272	943.7	Streptophyta													Viridiplantae	37NS7@33090,3GEJ9@35493,COG0523@1,COG4088@1,KOG2743@2759,KOG3062@2759	NA|NA|NA	H	COBW domain-containing protein
Cc.04G0039480.mrna1	29760.VIT_13s0064g01580.t01	5e-291	1007.3	Streptophyta			3.2.1.21	ko:K01188	ko00460,ko00500,ko00940,ko01100,ko01110,map00460,map00500,map00940,map01100,map01110		R00026,R02558,R02887,R02985,R03527,R04949,R04998,R10035,R10039,R10040	RC00049,RC00059,RC00171,RC00262,RC00397,RC00451,RC00714,RC00746,RC01248	ko00000,ko00001,ko01000		GH1		Viridiplantae	37JU0@33090,3G936@35493,COG2723@1,KOG0626@2759	NA|NA|NA	G	Belongs to the glycosyl hydrolase 1 family
Cc.01G0040550.mrna1	3983.cassava4.1_031180m	1.6e-32	146.7	Eukaryota													Eukaryota	COG4886@1,KOG0619@2759	NA|NA|NA	S	regulation of response to stimulus
Cc.04G0033040.mrna1	3641.EOY00702	6.2e-120	437.2	Streptophyta		GO:0000003,GO:0000822,GO:0003006,GO:0003341,GO:0003351,GO:0003674,GO:0005488,GO:0005515,GO:0005543,GO:0005575,GO:0005622,GO:0005623,GO:0005634,GO:0005635,GO:0005643,GO:0005737,GO:0006403,GO:0006405,GO:0006406,GO:0006417,GO:0006446,GO:0006449,GO:0006611,GO:0006810,GO:0006886,GO:0006913,GO:0006928,GO:0007017,GO:0007018,GO:0007275,GO:0007368,GO:0007389,GO:0007399,GO:0007422,GO:0008104,GO:0008144,GO:…		ko:K18723					ko00000,ko03019	1.I.1			Viridiplantae	37NRH@33090,3G7RY@35493,KOG2412@1,KOG2412@2759	NA|NA|NA	A	Nucleoporin
Cc.04G0039500.mrna1	3641.EOY01739	3.1e-222	777.7	Streptophyta		GO:0003674,GO:0003824,GO:0004553,GO:0004565,GO:0005575,GO:0005576,GO:0005622,GO:0005623,GO:0005737,GO:0008150,GO:0008152,GO:0008422,GO:0009507,GO:0009536,GO:0015925,GO:0015926,GO:0016787,GO:0016798,GO:0033907,GO:0042973,GO:0043226,GO:0043227,GO:0043229,GO:0043231,GO:0044424,GO:0044444,GO:0044464,GO:0048046,GO:0071704,GO:0080079,GO:0080083,GO:1901135,GO:1901657	3.2.1.21	ko:K01188	ko00460,ko00500,ko00940,ko01100,ko01110,map00460,map00500,map00940,map01100,map01110		R00026,R02558,R02887,R02985,R03527,R04949,R04998,R10035,R10039,R10040	RC00049,RC00059,RC00171,RC00262,RC00397,RC00451,RC00714,RC00746,RC01248	ko00000,ko00001,ko01000		GH1		Viridiplantae	37SGT@33090,3GBC4@35493,COG2723@1,KOG0626@2759	NA|NA|NA	G	Belongs to the glycosyl hydrolase 1 family
Cc.04G0039510.mrna1	29730.Gorai.013G092900.1	1.9e-94	352.4	Streptophyta				ko:K20628					ko00000				Viridiplantae	28JEF@1,2QQNJ@2759,37QSB@33090,3G8C1@35493	NA|NA|NA	S	expansin-A23-like
Cc.04G0039520.mrna1	3641.EOY01743	6.7e-273	946.0	Streptophyta	UGD1	GO:0005575,GO:0005622,GO:0005623,GO:0005634,GO:0005737,GO:0005829,GO:0006022,GO:0006023,GO:0006024,GO:0006807,GO:0008150,GO:0008152,GO:0009058,GO:0009059,GO:0030203,GO:0043170,GO:0043226,GO:0043227,GO:0043229,GO:0043231,GO:0044424,GO:0044444,GO:0044464,GO:0071704,GO:1901135,GO:1901137,GO:1901564,GO:1901566,GO:1901576	1.1.1.22	ko:K00012	ko00040,ko00053,ko00520,ko01100,map00040,map00053,map00520,map01100	M00014,M00129,M00361,M00362	R00286	RC00291	ko00000,ko00001,ko00002,ko01000				Viridiplantae	37K9E@33090,3G8DJ@35493,COG1004@1,KOG2666@2759	NA|NA|NA	GT	UDP-glucose 6-dehydrogenase
Cc.01G0020940.mrna1	3641.EOY01743	6.6e-207	726.5	Streptophyta	UGD1	GO:0005575,GO:0005622,GO:0005623,GO:0005634,GO:0005737,GO:0005829,GO:0006022,GO:0006023,GO:0006024,GO:0006807,GO:0008150,GO:0008152,GO:0009058,GO:0009059,GO:0030203,GO:0043170,GO:0043226,GO:0043227,GO:0043229,GO:0043231,GO:0044424,GO:0044444,GO:0044464,GO:0071704,GO:1901135,GO:1901137,GO:1901564,GO:1901566,GO:1901576	1.1.1.22	ko:K00012	ko00040,ko00053,ko00520,ko01100,map00040,map00053,map00520,map01100	M00014,M00129,M00361,M00362	R00286	RC00291	ko00000,ko00001,ko00002,ko01000				Viridiplantae	37K9E@33090,3G8DJ@35493,COG1004@1,KOG2666@2759	NA|NA|NA	GT	UDP-glucose 6-dehydrogenase
Cc.03G0011380.mrna1	3641.EOY01743	1.7e-262	911.4	Streptophyta	UGD1	GO:0005575,GO:0005622,GO:0005623,GO:0005634,GO:0005737,GO:0005829,GO:0006022,GO:0006023,GO:0006024,GO:0006807,GO:0008150,GO:0008152,GO:0009058,GO:0009059,GO:0030203,GO:0043170,GO:0043226,GO:0043227,GO:0043229,GO:0043231,GO:0044424,GO:0044444,GO:0044464,GO:0071704,GO:1901135,GO:1901137,GO:1901564,GO:1901566,GO:1901576	1.1.1.22	ko:K00012	ko00040,ko00053,ko00520,ko01100,map00040,map00053,map00520,map01100	M00014,M00129,M00361,M00362	R00286	RC00291	ko00000,ko00001,ko00002,ko01000				Viridiplantae	37K9E@33090,3G8DJ@35493,COG1004@1,KOG2666@2759	NA|NA|NA	GT	UDP-glucose 6-dehydrogenase
Cc.04G0039530.mrna1	3641.EOY01745	5.8e-218	764.6	Streptophyta													Viridiplantae	28K8U@1,2QSPI@2759,37HRB@33090,3GD95@35493	NA|NA|NA	S	ELM2 domain-containing protein
Cc.04G0039540.mrna1	3641.EOY01749	1.4e-97	363.2	Streptophyta	WRKY57	GO:0001067,GO:0001101,GO:0003674,GO:0003676,GO:0003677,GO:0003700,GO:0005488,GO:0006355,GO:0006950,GO:0006970,GO:0008150,GO:0009414,GO:0009415,GO:0009628,GO:0009651,GO:0009889,GO:0010035,GO:0010468,GO:0010556,GO:0019219,GO:0019222,GO:0031323,GO:0031326,GO:0042221,GO:0043565,GO:0044212,GO:0050789,GO:0050794,GO:0050896,GO:0051171,GO:0051252,GO:0060255,GO:0065007,GO:0080090,GO:0097159,GO:0140110,GO:…											Viridiplantae	28JIG@1,2QSI6@2759,37QAE@33090,3GB61@35493	NA|NA|NA	K	WRKY transcription factor 57
Cc.04G0039550.mrna1	29730.Gorai.013G092200.1	0.0	1493.4	Streptophyta	PHO2	GO:0005575,GO:0005622,GO:0005623,GO:0005737,GO:0009501,GO:0009507,GO:0009536,GO:0043226,GO:0043227,GO:0043229,GO:0043231,GO:0044424,GO:0044444,GO:0044464	2.4.1.1	ko:K00688	ko00500,ko01100,ko01110,ko02026,ko04217,ko04910,ko04922,ko04931,map00500,map01100,map01110,map02026,map04217,map04910,map04922,map04931		R02111		ko00000,ko00001,ko01000		GT35		Viridiplantae	37R36@33090,3GBRD@35493,COG0058@1,KOG2099@2759	NA|NA|NA	G	Phosphorylase is an important allosteric enzyme in carbohydrate metabolism. Enzymes from different sources differ in their regulatory mechanisms and in their natural substrates. However, all known phosphorylases share catalytic and structural properties
Cc.01G0020880.mrna1	29730.Gorai.013G092200.1	5.5e-203	713.4	Streptophyta	PHO2	GO:0005575,GO:0005622,GO:0005623,GO:0005737,GO:0009501,GO:0009507,GO:0009536,GO:0043226,GO:0043227,GO:0043229,GO:0043231,GO:0044424,GO:0044444,GO:0044464	2.4.1.1	ko:K00688	ko00500,ko01100,ko01110,ko02026,ko04217,ko04910,ko04922,ko04931,map00500,map01100,map01110,map02026,map04217,map04910,map04922,map04931		R02111		ko00000,ko00001,ko01000		GT35		Viridiplantae	37R36@33090,3GBRD@35493,COG0058@1,KOG2099@2759	NA|NA|NA	G	Phosphorylase is an important allosteric enzyme in carbohydrate metabolism. Enzymes from different sources differ in their regulatory mechanisms and in their natural substrates. However, all known phosphorylases share catalytic and structural properties
Cc.04G0039560.mrna1	29730.Gorai.013G092000.1	2.1e-77	295.8	Streptophyta	SNAP30	GO:0003674,GO:0005484,GO:0005488,GO:0005515,GO:0005575,GO:0005623,GO:0005886,GO:0006810,GO:0008150,GO:0009987,GO:0016020,GO:0016043,GO:0016192,GO:0044464,GO:0051179,GO:0051234,GO:0061024,GO:0061025,GO:0071840,GO:0071944		ko:K18211	ko04721,ko04911,map04721,map04911				ko00000,ko00001,ko04131				Viridiplantae	37NC6@33090,3GDAR@35493,KOG3065@1,KOG3065@2759	NA|NA|NA	U	SNAP25 homologous protein
Cc.04G0039570.mrna1	3641.EOY01755	0.0	1236.5	Streptophyta		GO:0003674,GO:0003824,GO:0003993,GO:0005048,GO:0005488,GO:0005575,GO:0005622,GO:0005623,GO:0005737,GO:0005739,GO:0005740,GO:0005768,GO:0005794,GO:0005802,GO:0006109,GO:0006605,GO:0006626,GO:0006793,GO:0006796,GO:0006810,GO:0006839,GO:0006886,GO:0006996,GO:0007005,GO:0007006,GO:0008104,GO:0008150,GO:0008152,GO:0009507,GO:0009526,GO:0009536,GO:0009941,GO:0009987,GO:0012505,GO:0015031,GO:0015833,GO:…		ko:K22390					ko00000				Viridiplantae	37SYW@33090,3G9V5@35493,COG1409@1,KOG1378@2759	NA|NA|NA	G	Purple acid phosphatase
Cc.04G0039580.mrna1	3641.EOY01757	7.6e-47	194.5	Streptophyta													Viridiplantae	37P4Q@33090,3GE7E@35493,COG4886@1,KOG0619@2759	NA|NA|NA	S	Leucine-rich repeat receptor-like protein kinase
Cc.04G0039590.mrna1	3641.EOY01760	2.3e-192	678.3	Streptophyta													Viridiplantae	37PCJ@33090,3G9IA@35493,KOG4197@1,KOG4197@2759	NA|NA|NA	S	Pentatricopeptide repeat-containing protein
Cc.04G0039600.mrna1	3641.EOY01761	4.1e-231	807.4	Streptophyta		GO:0003674,GO:0003824,GO:0004553,GO:0004566,GO:0005575,GO:0005618,GO:0005623,GO:0009505,GO:0016787,GO:0016798,GO:0030312,GO:0044464,GO:0071944	3.2.1.166	ko:K07964	ko00531,ko01100,ko05205,map00531,map01100,map05205	M00078	R07811		ko00000,ko00001,ko00002,ko00536,ko01000		GH79		Viridiplantae	28IFX@1,2QQST@2759,37PED@33090,3GASH@35493	NA|NA|NA	S	heparanase-like protein
Cc.04G0039610.mrna1	3641.EOY01762	2.8e-57	229.2	Streptophyta													Viridiplantae	2CXUZ@1,2RZYP@2759,37UVY@33090,3GJ0T@35493	NA|NA|NA	S	Remorin, C-terminal region
Cc.04G0039620.mrna1	3641.EOY01765	1.7e-29	136.7	Streptophyta													Viridiplantae	2BI7K@1,2S1DM@2759,37VAF@33090,3GKS1@35493	NA|NA|NA
Cc.04G0039630.mrna1	3641.EOY01768	5e-64	251.1	Streptophyta		GO:0003674,GO:0003824,GO:0005575,GO:0005622,GO:0005623,GO:0008194,GO:0016740,GO:0016757,GO:0016758,GO:0035251,GO:0043226,GO:0043227,GO:0043229,GO:0043231,GO:0044424,GO:0044464,GO:0046527,GO:0047243,GO:0080043,GO:0080044											Viridiplantae	37QQF@33090,3GFJ1@35493,KOG1192@1,KOG1192@2759	NA|NA|NA	CG	Belongs to the UDP-glycosyltransferase family
Cc.04G0039650.mrna1	3641.EOY01777	1.4e-54	219.5	Streptophyta													Viridiplantae	2BG2W@1,2S18G@2759,37UN3@33090,3GJS7@35493	NA|NA|NA
Cc.04G0039660.mrna1	3641.EOY01780	1.2e-299	1035.4	Streptophyta													Viridiplantae	37SI4@33090,3GC7M@35493,COG2110@1,KOG2633@2759	NA|NA|NA	BK	Protein GDAP2 homolog
Cc.04G0039670.mrna1	29730.Gorai.009G309600.1	1.4e-131	476.9	Viridiplantae													Viridiplantae	2CPVD@1,2R2V0@2759,37U7D@33090	NA|NA|NA	S	Cysteine Histidine-rich C1 domain family protein
Cc.04G0039680.mrna1	3641.EOY01783	6.6e-154	550.4	Streptophyta		GO:0003674,GO:0003824,GO:0004842,GO:0005575,GO:0005622,GO:0005623,GO:0005737,GO:0006464,GO:0006807,GO:0008150,GO:0008152,GO:0009368,GO:0009507,GO:0009532,GO:0009536,GO:0009570,GO:0009840,GO:0009987,GO:0016567,GO:0016740,GO:0019538,GO:0019787,GO:0032446,GO:0032991,GO:0036211,GO:0043170,GO:0043226,GO:0043227,GO:0043229,GO:0043231,GO:0043412,GO:0044237,GO:0044238,GO:0044260,GO:0044267,GO:0044422,GO:…		ko:K10301,ko:K11940					ko00000,ko03036,ko04121				Viridiplantae	2QPQU@2759,37MXA@33090,3G7K7@35493,COG3785@1	NA|NA|NA	S	UvrB uvrC motif-containing protein
Cc.04G0039690.mrna1	29730.Gorai.008G178400.1	0.0	1198.0	Streptophyta		GO:0003674,GO:0003676,GO:0003723,GO:0003824,GO:0004518,GO:0004519,GO:0005488,GO:0005575,GO:0005622,GO:0005623,GO:0006139,GO:0006725,GO:0006807,GO:0008150,GO:0008152,GO:0009451,GO:0009987,GO:0016070,GO:0016787,GO:0016788,GO:0034641,GO:0043170,GO:0043226,GO:0043227,GO:0043229,GO:0043231,GO:0043412,GO:0044237,GO:0044238,GO:0044424,GO:0044464,GO:0046483,GO:0071704,GO:0090304,GO:0090305,GO:0097159,GO:…											Viridiplantae	37K71@33090,3GFIF@35493,KOG4197@1,KOG4197@2759	NA|NA|NA	L	Pentatricopeptide repeat-containing protein
Cc.04G0039700.mrna1	3641.EOY01790	0.0	1804.3	Streptophyta													Viridiplantae	2CMKM@1,2QQQ0@2759,37QNR@33090,3GEJB@35493	NA|NA|NA	S	Plant protein of unknown function (DUF863)
Cc.04G0039710.mrna1	3641.EOY01791	3.6e-189	668.7	Streptophyta			2.4.1.255	ko:K18134	ko00514,map00514		R09304,R09676	RC00005,RC00059	ko00000,ko00001,ko01000,ko01003		GT41		Viridiplantae	37QUW@33090,3GF8Y@35493,KOG4698@1,KOG4698@2759	NA|NA|NA	S	Protein O-linked-mannose beta-1,4-N-acetylglucosaminyltransferase 2-like
Cc.04G0039720.mrna1	3641.EOX90629	3.3e-135	488.8	Streptophyta	IRE1	GO:0001101,GO:0002376,GO:0003674,GO:0003824,GO:0004518,GO:0004519,GO:0004521,GO:0004540,GO:0004672,GO:0004674,GO:0005488,GO:0005515,GO:0005575,GO:0005622,GO:0005623,GO:0005634,GO:0005737,GO:0005783,GO:0005789,GO:0005975,GO:0006020,GO:0006066,GO:0006139,GO:0006396,GO:0006464,GO:0006468,GO:0006725,GO:0006793,GO:0006796,GO:0006807,GO:0006950,GO:0006952,GO:0006955,GO:0006986,GO:0007154,GO:0007165,GO:…	2.7.11.1	ko:K08852	ko04140,ko04141,ko04210,ko04932,ko05010,map04140,map04141,map04210,map04932,map05010				ko00000,ko00001,ko01000,ko01001				Viridiplantae	37KYE@33090,3GFAM@35493,COG0515@1,KOG1027@2759	NA|NA|NA	T	serine threonine-protein kinase endoribonuclease
Cc.04G0039730.mrna1	57918.XP_004301289.1	2.1e-22	112.8	fabids				ko:K19613	ko04014,map04014				ko00000,ko00001				Viridiplantae	28I92@1,2QQJE@2759,37M5G@33090,3GG0S@35493,4JNTG@91835	NA|NA|NA	T	TMV resistance protein N-like
Cc.04G0039740.mrna1	3988.XP_002522435.1	2.8e-37	162.5	fabids		GO:0000323,GO:0005575,GO:0005622,GO:0005623,GO:0005737,GO:0005764,GO:0005768,GO:0005773,GO:0012505,GO:0031410,GO:0031982,GO:0043226,GO:0043227,GO:0043229,GO:0043231,GO:0044424,GO:0044444,GO:0044464,GO:0097708											Viridiplantae	37KV6@33090,3GBKW@35493,4JN6S@91835,COG5183@1,KOG1609@2759	NA|NA|NA	A	Protein of unknown function (DUF3675)
Cc.04G0039780.mrna1	3641.EOY01794	1.7e-88	332.0	Streptophyta													Viridiplantae	28NUD@1,2QRII@2759,37MDB@33090,3GE2V@35493	NA|NA|NA	S	At5g01610-like
Cc.04G0039790.mrna1	3641.EOY01795	5.4e-180	637.1	Streptophyta													Viridiplantae	37JVB@33090,3GG00@35493,COG1723@1,KOG2861@2759	NA|NA|NA	S	Uncharacterised ACR, YagE family COG1723
Cc.04G0039800.mrna1	13333.ERM96855	9.5e-18	96.7	Streptophyta													Viridiplantae	2D3BQ@1,2SQZH@2759,380NA@33090,3GQ8W@35493	NA|NA|NA
Cc.04G0039810.mrna1	90675.XP_010507834.1	6.5e-111	409.5	Brassicales		GO:0000428,GO:0003674,GO:0003824,GO:0004721,GO:0004722,GO:0005488,GO:0005515,GO:0005575,GO:0005622,GO:0005623,GO:0005634,GO:0005654,GO:0006355,GO:0006357,GO:0006464,GO:0006470,GO:0006793,GO:0006796,GO:0006807,GO:0006950,GO:0006970,GO:0008022,GO:0008150,GO:0008152,GO:0008420,GO:0009628,GO:0009651,GO:0009889,GO:0009987,GO:0010468,GO:0010556,GO:0016311,GO:0016591,GO:0016787,GO:0016788,GO:0016791,GO:…	3.1.3.16	ko:K18999					ko00000,ko01000,ko01009,ko03021				Viridiplantae	37JYQ@33090,3G7ZC@35493,3HX54@3699,COG5143@1,COG5190@1,KOG0323@2759,KOG0861@2759	NA|NA|NA	K	RNA polymerase II C-terminal domain phosphatase-like 4
Cc.04G0039820.mrna1	29730.Gorai.008G178600.1	2.2e-132	478.8	Streptophyta		GO:0000075,GO:0000151,GO:0000278,GO:0000775,GO:0000776,GO:0003674,GO:0005488,GO:0005515,GO:0005575,GO:0005622,GO:0005623,GO:0005634,GO:0005694,GO:0005737,GO:0007049,GO:0007088,GO:0007093,GO:0007094,GO:0007346,GO:0008150,GO:0009524,GO:0009987,GO:0010564,GO:0010639,GO:0010948,GO:0010965,GO:0022402,GO:0030071,GO:0031461,GO:0031577,GO:0032182,GO:0032991,GO:0033043,GO:0033044,GO:0033045,GO:0033046,GO:…		ko:K02180	ko04110,ko04111,ko05166,map04110,map04111,map05166				ko00000,ko00001,ko03036,ko03041				Viridiplantae	388IV@33090,3GXC3@35493,KOG1036@1,KOG1036@2759	NA|NA|NA	D	Mitotic checkpoint protein
Cc.04G0039830.mrna1	4432.XP_010258422.1	2.1e-83	316.2	Streptophyta	EIF5A			ko:K02180,ko:K03263	ko04110,ko04111,ko05166,map04110,map04111,map05166				ko00000,ko00001,ko03012,ko03036,ko03041				Viridiplantae	37M3N@33090,3G8EV@35493,COG0231@1,KOG1036@1,KOG1036@2759,KOG3271@2759	NA|NA|NA	J	eukaryotic translation initiation factor
Cc.04G0039840.mrna1	3983.cassava4.1_025146m	5.1e-32	143.7	fabids		GO:0003674,GO:0003824,GO:0005575,GO:0005622,GO:0005623,GO:0005737,GO:0005829,GO:0006629,GO:0006720,GO:0006721,GO:0008150,GO:0008152,GO:0008299,GO:0008610,GO:0009058,GO:0009987,GO:0016114,GO:0016740,GO:0016772,GO:0016776,GO:0044237,GO:0044238,GO:0044249,GO:0044255,GO:0044424,GO:0044444,GO:0044464,GO:0071704,GO:0102043,GO:1901576											Viridiplantae	2QQ1X@2759,37IRK@33090,3G98B@35493,4JEEH@91835,COG1608@1	NA|NA|NA	S	Amino acid kinase family
Cc.04G0039850.mrna1	3641.EOY01812	3.3e-196	691.4	Streptophyta	WRKY4	GO:0001067,GO:0001101,GO:0002831,GO:0002832,GO:0003674,GO:0003676,GO:0003677,GO:0003700,GO:0005488,GO:0005575,GO:0005622,GO:0005623,GO:0005634,GO:0006355,GO:0008150,GO:0009719,GO:0009723,GO:0009725,GO:0009751,GO:0009753,GO:0009889,GO:0010033,GO:0010468,GO:0010556,GO:0014070,GO:0019219,GO:0019222,GO:0031323,GO:0031326,GO:0031347,GO:0031348,GO:0032101,GO:0032102,GO:0042221,GO:0042493,GO:0043226,GO:…		ko:K13424	ko04016,ko04626,map04016,map04626				ko00000,ko00001,ko03000				Viridiplantae	28JIG@1,2QTWW@2759,37K4Y@33090,3GA0G@35493	NA|NA|NA	K	WRKY Transcription Factor
Cc.04G0039860.mrna1	3641.EOY01816	3.1e-230	804.3	Streptophyta													Viridiplantae	28MXX@1,2QUGE@2759,37THW@33090,3GG0Y@35493	NA|NA|NA	S	Protein of unknown function (DUF1336)
Cc.07G0010360.mrna1	59689.scaffold_900032.1	4.2e-37	161.8	Streptophyta	ndhG	GO:0008150,GO:0008152,GO:0009987,GO:0015979,GO:0044237	1.6.5.3	ko:K05578	ko00190,ko01100,map00190,map01100	M00145	R11945	RC00061	ko00000,ko00001,ko00002,ko01000				Viridiplantae	2QQHR@2759,37N23@33090,3GCEY@35493,COG0839@1	NA|NA|NA	C	NAD(P)H-quinone oxidoreductase subunit 6, chloroplastic
Cc.04G0039870.mrna1	3641.EOY01818	1.7e-298	1031.6	Streptophyta			2.3.1.225,3.2.1.166	ko:K07964,ko:K20027	ko00531,ko01100,ko05205,map00531,map01100,map05205	M00078	R07811		ko00000,ko00001,ko00002,ko00536,ko01000,ko04131		GH79		Viridiplantae	37KEE@33090,3GEMC@35493,COG5273@1,KOG1311@2759	NA|NA|NA	L	Belongs to the DHHC palmitoyltransferase family
Cc.04G0039890.mrna1	29730.Gorai.005G143200.1	4.4e-22	111.7	Streptophyta													Viridiplantae	28HIX@1,2QPWS@2759,37SRK@33090,3GCWM@35493	NA|NA|NA
Cc.04G0039900.mrna1	3641.EOY01821	9.7e-168	596.3	Streptophyta													Viridiplantae	28JG6@1,2QRVB@2759,37R57@33090,3GBFA@35493	NA|NA|NA
Cc.04G0039910.mrna1	29730.Gorai.009G325600.1	8.1e-68	263.1	Streptophyta		GO:0005575,GO:0005622,GO:0005623,GO:0005634,GO:0043226,GO:0043227,GO:0043229,GO:0043231,GO:0044424,GO:0044464											Viridiplantae	37TTF@33090,3GI5Y@35493,KOG3047@1,KOG3047@2759	NA|NA|NA	K	Protein UXT homolog
Cc.04G0039920.mrna1	3641.EOY01823	0.0	1885.9	Streptophyta	AGO7	GO:0002252,GO:0002376,GO:0005575,GO:0005622,GO:0005623,GO:0005737,GO:0006139,GO:0006396,GO:0006725,GO:0006807,GO:0006950,GO:0006952,GO:0006955,GO:0007275,GO:0008150,GO:0008152,GO:0009605,GO:0009607,GO:0009615,GO:0009616,GO:0009791,GO:0009888,GO:0009892,GO:0009987,GO:0010033,GO:0010050,GO:0010073,GO:0010074,GO:0010267,GO:0010467,GO:0010468,GO:0010492,GO:0010599,GO:0010605,GO:0010608,GO:0010629,GO:…		ko:K11593					ko00000,ko03019,ko03036				Viridiplantae	37ITQ@33090,3G9QU@35493,KOG1041@1,KOG1041@2759	NA|NA|NA	J	Belongs to the argonaute family
Cc.04G0039930.mrna1	3641.EOY01824	5.8e-73	281.6	Streptophyta				ko:K09286					ko00000,ko03000				Viridiplantae	290FS@1,2QTZF@2759,37IIN@33090,3G9P1@35493	NA|NA|NA	K	ethylene-responsive transcription factor
Cc.04G0039940.mrna1	3641.EOY01825	0.0	1183.7	Streptophyta				ko:K21989					ko00000,ko02000				Viridiplantae	37K84@33090,3GCA2@35493,COG5594@1,KOG1134@2759	NA|NA|NA	G	CSC1-like protein
Cc.01G0019170.mrna1	3641.EOY02060	1.2e-138	499.6	Streptophyta													Viridiplantae	37NZN@33090,3G79Y@35493,COG0515@1,KOG1187@2759	NA|NA|NA	T	belongs to the protein kinase superfamily
Cc.04G0039950.mrna1	3641.EOY01827	6e-53	214.2	Streptophyta													Viridiplantae	2D0XH@1,2S4UI@2759,37WIF@33090,3GK36@35493	NA|NA|NA
Cc.04G0039960.mrna1	3641.EOY01828	2.2e-180	638.3	Streptophyta				ko:K03036	ko03050,ko05169,map03050,map05169	M00341			ko00000,ko00001,ko00002,ko03051				Viridiplantae	37NJZ@33090,3G8WQ@35493,COG5159@1,KOG1463@2759	NA|NA|NA	O	26S proteasome non-ATPase regulatory subunit
Cc.04G0039970.mrna1	3641.EOY27226	0.0	1308.5	Streptophyta				ko:K15199					ko00000,ko03021				Viridiplantae	2C7IV@1,2QPUA@2759,37KJ5@33090,3G8BT@35493	NA|NA|NA
Cc.06G0030410.mrna1	3641.EOY27226	0.0	1115.1	Streptophyta				ko:K15199					ko00000,ko03021				Viridiplantae	2C7IV@1,2QPUA@2759,37KJ5@33090,3G8BT@35493	NA|NA|NA
Cc.04G0039980.mrna1	3641.EOY01829	0.0	2781.9	Streptophyta		GO:0000003,GO:0000278,GO:0000281,GO:0000578,GO:0000902,GO:0000910,GO:0000911,GO:0001736,GO:0001738,GO:0002009,GO:0003006,GO:0003674,GO:0005085,GO:0005086,GO:0005488,GO:0005515,GO:0005575,GO:0005622,GO:0005623,GO:0005737,GO:0005768,GO:0005794,GO:0005802,GO:0005829,GO:0005886,GO:0006810,GO:0006897,GO:0007049,GO:0007155,GO:0007164,GO:0007275,GO:0007389,GO:0008150,GO:0009605,GO:0009606,GO:0009653,GO:…		ko:K18443	ko04144,map04144				ko00000,ko00001,ko04131				Viridiplantae	37Q2Z@33090,3G7CR@35493,COG5307@1,KOG0928@2759	NA|NA|NA	L	regulation of ARF protein signal transduction
Cc.01G0020350.mrna1	3641.EOY01829	0.0	1110.9	Streptophyta		GO:0000003,GO:0000278,GO:0000281,GO:0000578,GO:0000902,GO:0000910,GO:0000911,GO:0001736,GO:0001738,GO:0002009,GO:0003006,GO:0003674,GO:0005085,GO:0005086,GO:0005488,GO:0005515,GO:0005575,GO:0005622,GO:0005623,GO:0005737,GO:0005768,GO:0005794,GO:0005802,GO:0005829,GO:0005886,GO:0006810,GO:0006897,GO:0007049,GO:0007155,GO:0007164,GO:0007275,GO:0007389,GO:0008150,GO:0009605,GO:0009606,GO:0009653,GO:…		ko:K18443	ko04144,map04144				ko00000,ko00001,ko04131				Viridiplantae	37Q2Z@33090,3G7CR@35493,COG5307@1,KOG0928@2759	NA|NA|NA	L	regulation of ARF protein signal transduction
Cc.04G0039990.mrna1	3641.EOY01836	5.8e-104	383.6	Streptophyta		GO:0000149,GO:0003674,GO:0005488,GO:0005515,GO:0005575,GO:0005622,GO:0005623,GO:0005737,GO:0005783,GO:0005793,GO:0005794,GO:0005798,GO:0005801,GO:0005886,GO:0006810,GO:0006886,GO:0006887,GO:0006890,GO:0006900,GO:0006903,GO:0006996,GO:0007030,GO:0008104,GO:0008150,GO:0009987,GO:0010256,GO:0012505,GO:0012506,GO:0015031,GO:0015833,GO:0016020,GO:0016021,GO:0016043,GO:0016050,GO:0016192,GO:0019222,GO:…		ko:K20347,ko:K20352					ko00000,ko02000,ko04131	9.B.188,9.B.188.1.2			Viridiplantae	37RH6@33090,3GEQ2@35493,KOG1691@1,KOG1691@2759	NA|NA|NA	U	Transmembrane emp24 domain-containing protein
Cc.04G0040000.mrna1	3641.EOY01839	1.8e-268	931.4	Streptophyta		GO:0005575,GO:0005622,GO:0005623,GO:0005737,GO:0009507,GO:0009536,GO:0043226,GO:0043227,GO:0043229,GO:0043231,GO:0044424,GO:0044444,GO:0044464											Viridiplantae	28JSQ@1,2QT8R@2759,37M3V@33090,3G78P@35493	NA|NA|NA	G	fucose metabolic process
Cc.02G0003290.mrna1	4530.OS08T0433400-01	7.6e-32	142.5	Poales				ko:K09422					ko00000,ko03000				Viridiplantae	37NHC@33090,3GCJ6@35493,3I3I7@38820,3KTKM@4447,COG5147@1,KOG0048@2759	NA|NA|NA	ADK	RNA polymerase II transcription regulator recruiting activity
Cc.04G0040010.mrna1	3641.EOY01840	6.2e-242	843.2	Streptophyta		GO:0003674,GO:0003824,GO:0005575,GO:0005622,GO:0005623,GO:0005737,GO:0006464,GO:0006479,GO:0006807,GO:0008150,GO:0008152,GO:0008168,GO:0008170,GO:0008213,GO:0008276,GO:0008757,GO:0009507,GO:0009532,GO:0009536,GO:0009570,GO:0009987,GO:0016278,GO:0016279,GO:0016740,GO:0016741,GO:0018022,GO:0018023,GO:0018026,GO:0018193,GO:0018205,GO:0019538,GO:0032259,GO:0036211,GO:0043170,GO:0043226,GO:0043227,GO:…	2.1.1.127,2.1.1.259	ko:K00592			R05179	RC01974	ko00000,ko01000				Viridiplantae	37I7T@33090,3G7DF@35493,KOG1337@1,KOG1337@2759	NA|NA|NA	L	Ribulose-1,5 bisphosphate carboxylase oxygenase large subunit N-methyltransferase
Cc.04G0040020.mrna1	3712.Bo9g073020.1	0.0	1829.7	Brassicales		GO:0005575,GO:0005622,GO:0005623,GO:0005737,GO:0005768,GO:0005794,GO:0005802,GO:0005886,GO:0008150,GO:0012505,GO:0016020,GO:0031410,GO:0031982,GO:0031984,GO:0042592,GO:0043226,GO:0043227,GO:0043229,GO:0043231,GO:0044422,GO:0044424,GO:0044431,GO:0044444,GO:0044446,GO:0044464,GO:0048878,GO:0050801,GO:0055062,GO:0055065,GO:0055069,GO:0055076,GO:0055080,GO:0055081,GO:0055083,GO:0065007,GO:0065008,GO:…											Viridiplantae	37NK4@33090,3GACY@35493,3HMZX@3699,COG5409@1,KOG1162@2759	NA|NA|NA	U	CONTAINS InterPro DOMAIN s SPX, N-terminal (InterPro IPR004331), EXS, C-terminal (InterPro IPR004342)
Cc.04G0040030.mrna1	3641.EOY01846	3.1e-30	138.3	Streptophyta													Viridiplantae	2CP4U@1,2S8YI@2759,37XDJ@33090,3GXFS@35493	NA|NA|NA	S	GCK
Cc.04G0040040.mrna1	29730.Gorai.013G088700.1	8.8e-285	986.1	Streptophyta		GO:0005575,GO:0005622,GO:0005623,GO:0005737,GO:0005794,GO:0005802,GO:0005886,GO:0012505,GO:0016020,GO:0031984,GO:0043226,GO:0043227,GO:0043229,GO:0043231,GO:0044422,GO:0044424,GO:0044431,GO:0044444,GO:0044446,GO:0044464,GO:0071944,GO:0098791											Viridiplantae	37PTB@33090,3GAAF@35493,COG5409@1,KOG1162@2759	NA|NA|NA	U	phosphate transporter PHO1 homolog
Cc.04G0040050.mrna1	29730.Gorai.001G055100.1	2.6e-29	135.2	Streptophyta				ko:K02911	ko03010,map03010	M00178			br01610,ko00000,ko00001,ko00002,ko03011,ko03029				Viridiplantae	2CUNW@1,2S4EG@2759,37W4J@33090,3GKAU@35493	NA|NA|NA	J	Ribosomal L32p protein family
Cc.01G0005680.mrna1	3641.EOY01850	1.8e-20	105.5	Streptophyta				ko:K02911	ko03010,map03010	M00178			br01610,ko00000,ko00001,ko00002,ko03011,ko03029				Viridiplantae	2CUNW@1,2S4EG@2759,37W4J@33090,3GKAU@35493	NA|NA|NA	J	Ribosomal L32p protein family
Cc.04G0040060.mrna1	3641.EOY23718	2e-18	99.8	Streptophyta		GO:0005575,GO:0005622,GO:0005623,GO:0005737,GO:0005829,GO:0044424,GO:0044444,GO:0044464		ko:K03626					ko00000				Viridiplantae	37SCK@33090,3G8ZV@35493,COG1308@1,KOG2239@2759	NA|NA|NA	K	Nascent polypeptide-associated complex subunit alpha-like protein
Cc.04G0040080.mrna1	3641.EOY01852	2e-128	465.3	Streptophyta													Viridiplantae	37IMX@33090,3G7XQ@35493,COG2940@1,KOG2084@2759	NA|NA|NA	B	methyltransferase activity
Cc.01G0020130.mrna1	3641.EOY01854	6.2e-82	310.1	Streptophyta		GO:0000981,GO:0000988,GO:0000989,GO:0001067,GO:0001076,GO:0001134,GO:0001135,GO:0003674,GO:0003676,GO:0003677,GO:0003700,GO:0005488,GO:0005575,GO:0005622,GO:0005623,GO:0005634,GO:0006355,GO:0006357,GO:0008150,GO:0009889,GO:0009987,GO:0010468,GO:0010556,GO:0019219,GO:0019222,GO:0030154,GO:0031323,GO:0031326,GO:0032502,GO:0043226,GO:0043227,GO:0043229,GO:0043231,GO:0043565,GO:0044212,GO:0044424,GO:…		ko:K09422					ko00000,ko03000				Viridiplantae	37NHC@33090,3GGF2@35493,COG5147@1,KOG0048@2759	NA|NA|NA	ADK	RNA polymerase II transcription regulator recruiting activity
Cc.04G0018210.mrna1	4565.Traes_2DL_C964675DE.1	8.6e-37	159.1	Poales				ko:K09422					ko00000,ko03000				Viridiplantae	37NHC@33090,3GCJ6@35493,3IEPD@38820,3KXAS@4447,COG5147@1,KOG0048@2759	NA|NA|NA	K	SANT SWI3, ADA2, N-CoR and TFIIIB'' DNA-binding domains
Cc.04G0040100.mrna1	29730.Gorai.013G088000.1	2e-145	521.9	Streptophyta	UCP3	GO:0003674,GO:0005215,GO:0005575,GO:0005622,GO:0005623,GO:0005737,GO:0005739,GO:0005740,GO:0005743,GO:0006810,GO:0006839,GO:0006950,GO:0008150,GO:0009266,GO:0009409,GO:0009628,GO:0016020,GO:0016021,GO:0019866,GO:0022857,GO:0031090,GO:0031224,GO:0031966,GO:0031967,GO:0031975,GO:0042391,GO:0043226,GO:0043227,GO:0043229,GO:0043231,GO:0044422,GO:0044424,GO:0044425,GO:0044429,GO:0044444,GO:0044446,GO:…		ko:K15112					ko00000,ko02000	2.A.29			Viridiplantae	37R9U@33090,3G78V@35493,KOG0753@2759,KOG0759@1	NA|NA|NA	C	Belongs to the mitochondrial carrier (TC 2.A.29) family
Cc.04G0040110.mrna1	3641.EOY01860	0.0	1417.1	Streptophyta	APC2	GO:0000151,GO:0000152,GO:0003674,GO:0005488,GO:0005515,GO:0005575,GO:0005622,GO:0005623,GO:0005634,GO:0005680,GO:0005819,GO:0005856,GO:0007275,GO:0008150,GO:0009553,GO:0009561,GO:0015630,GO:0019899,GO:0031461,GO:0031625,GO:0032501,GO:0032502,GO:0032991,GO:0043226,GO:0043227,GO:0043228,GO:0043229,GO:0043231,GO:0043232,GO:0044389,GO:0044422,GO:0044424,GO:0044428,GO:0044430,GO:0044446,GO:0044464,GO:…		ko:K03349	ko04110,ko04111,ko04113,ko04114,ko04120,ko04914,ko05166,map04110,map04111,map04113,map04114,map04120,map04914,map05166	M00389			ko00000,ko00001,ko00002,ko03036,ko04121				Viridiplantae	37QMF@33090,3GA5C@35493,KOG2165@1,KOG2165@2759	NA|NA|NA	DO	Belongs to the cullin family
Cc.04G0040120.mrna1	3641.EOY01863	0.0	1327.8	Streptophyta													Viridiplantae	37RZ6@33090,3G9K3@35493,KOG4246@1,KOG4246@2759	NA|NA|NA	S	Cell division cycle and apoptosis regulator protein
Cc.04G0040140.mrna1	3641.EOY01869	1.4e-127	462.6	Streptophyta	NAP	GO:0000003,GO:0003006,GO:0003674,GO:0003700,GO:0005575,GO:0005622,GO:0005623,GO:0005634,GO:0006355,GO:0007275,GO:0007568,GO:0008150,GO:0009790,GO:0009791,GO:0009793,GO:0009825,GO:0009835,GO:0009889,GO:0009908,GO:0009987,GO:0010150,GO:0010154,GO:0010468,GO:0010556,GO:0016049,GO:0019219,GO:0019222,GO:0021700,GO:0022414,GO:0031323,GO:0031326,GO:0032501,GO:0032502,GO:0040007,GO:0043226,GO:0043227,GO:…											Viridiplantae	28K4E@1,2QSIY@2759,37M1A@33090,3GEPN@35493	NA|NA|NA	K	NAC transcription factor 29-like
Cc.04G0040150.mrna1	3641.EOY01871	5e-283	979.9	Streptophyta		GO:0003674,GO:0003824,GO:0004497,GO:0006725,GO:0007275,GO:0008150,GO:0008152,GO:0009058,GO:0009555,GO:0009653,GO:0009987,GO:0010208,GO:0010584,GO:0010927,GO:0016043,GO:0016491,GO:0016705,GO:0016713,GO:0018685,GO:0019438,GO:0022607,GO:0030198,GO:0032501,GO:0032502,GO:0032989,GO:0043062,GO:0044085,GO:0044237,GO:0044249,GO:0045229,GO:0048229,GO:0048646,GO:0048856,GO:0048869,GO:0055114,GO:0071840,GO:…	1.14.13.205	ko:K20495					ko00000,ko00199,ko01000				Viridiplantae	37R4V@33090,3G9W2@35493,COG2124@1,KOG0157@2759	NA|NA|NA	IQ	cytochrome P450
Cc.04G0040160.mrna1	3641.EOY01872	5.9e-90	337.0	Streptophyta													Viridiplantae	37IBY@33090,3G7Z2@35493,COG4539@1,KOG3292@2759	NA|NA|NA	S	Endoplasmic reticulum membrane protein
Cc.04G0040170.mrna1	29730.Gorai.013G087300.1	7.3e-88	330.1	Streptophyta		GO:0003674,GO:0003824,GO:0005575,GO:0005622,GO:0005623,GO:0005737,GO:0006091,GO:0008150,GO:0008152,GO:0009055,GO:0009344,GO:0009507,GO:0009534,GO:0009535,GO:0009536,GO:0009543,GO:0009579,GO:0009767,GO:0009987,GO:0015979,GO:0016020,GO:0016491,GO:0019684,GO:0022900,GO:0031976,GO:0031977,GO:0031978,GO:0031984,GO:0032991,GO:0034357,GO:0042651,GO:0043226,GO:0043227,GO:0043229,GO:0043231,GO:0044237,GO:…		ko:K08901	ko00195,ko01100,map00195,map01100				ko00000,ko00001,ko00194				Viridiplantae	29XEX@1,2RXRQ@2759,37U7G@33090,3GI3U@35493	NA|NA|NA	S	psbQ-like protein 1
Cc.04G0040180.mrna1	3641.EOY01875	2.2e-75	288.9	Streptophyta		GO:0003674,GO:0005488,GO:0048037,GO:0051536,GO:0051540											Viridiplantae	29Y9I@1,2RXTK@2759,37SAU@33090,3GPEA@35493	NA|NA|NA	S	Belongs to the Casparian strip membrane proteins (CASP) family
Cc.04G0040190.mrna1	3641.EOY01876	2.6e-36	158.7	Streptophyta													Viridiplantae	2BR42@1,2S1VS@2759,37VDI@33090,3GJNX@35493	NA|NA|NA	S	Belongs to the endosulfine family
Cc.04G0040200.mrna1	3641.EOY01879	4.9e-239	833.9	Streptophyta				ko:K21444					ko00000,ko03019				Viridiplantae	37QRU@33090,3GBHE@35493,KOG2190@1,KOG2190@2759	NA|NA|NA	A	KH domain-containing protein
Cc.04G0040210.mrna1	3641.EOY01888	1.2e-103	382.9	Streptophyta													Viridiplantae	37NZW@33090,3G9DE@35493,COG0500@1,KOG4300@2759	NA|NA|NA	O	Methyltransferase-like protein
Cc.04G0040220.mrna1	3641.EOY01890	2.4e-189	668.3	Streptophyta													Viridiplantae	38A3W@33090,3GXGD@35493,COG2303@1,KOG1238@2759	NA|NA|NA	O	Ring finger
Cc.04G0040230.mrna1	3641.EOY01894	1.3e-134	485.7	Streptophyta	EXPA15	GO:0005575,GO:0005618,GO:0005623,GO:0006949,GO:0008150,GO:0009653,GO:0009987,GO:0016020,GO:0030312,GO:0032502,GO:0044464,GO:0048646,GO:0048856,GO:0071944		ko:K20628					ko00000				Viridiplantae	28JEF@1,2QPUJ@2759,37QDG@33090,3G7UW@35493	NA|NA|NA	S	Belongs to the expansin family
Cc.01G0019970.mrna1	29760.VIT_17s0053g00990.t01	1.9e-67	261.5	Streptophyta	EXPA15	GO:0005575,GO:0005618,GO:0005623,GO:0006949,GO:0008150,GO:0009653,GO:0009987,GO:0016020,GO:0030312,GO:0032502,GO:0044464,GO:0048646,GO:0048856,GO:0071944		ko:K20628					ko00000				Viridiplantae	28JEF@1,2QPUJ@2759,37QDG@33090,3G7UW@35493	NA|NA|NA	S	Belongs to the expansin family
Cc.06G0014670.mrna1	3641.EOY01894	2.2e-104	384.8	Streptophyta	EXPA15	GO:0005575,GO:0005618,GO:0005623,GO:0006949,GO:0008150,GO:0009653,GO:0009987,GO:0016020,GO:0030312,GO:0032502,GO:0044464,GO:0048646,GO:0048856,GO:0071944		ko:K20628					ko00000				Viridiplantae	28JEF@1,2QPUJ@2759,37QDG@33090,3G7UW@35493	NA|NA|NA	S	Belongs to the expansin family
Cc.03G0010040.mrna1	29760.VIT_17s0053g00990.t01	1.1e-59	235.7	Streptophyta	EXPA15	GO:0005575,GO:0005618,GO:0005623,GO:0006949,GO:0008150,GO:0009653,GO:0009987,GO:0016020,GO:0030312,GO:0032502,GO:0044464,GO:0048646,GO:0048856,GO:0071944		ko:K20628					ko00000				Viridiplantae	28JEF@1,2QPUJ@2759,37QDG@33090,3G7UW@35493	NA|NA|NA	S	Belongs to the expansin family
Cc.04G0040240.mrna1	3641.EOY21888	3.9e-106	391.3	Streptophyta													Viridiplantae	37P3A@33090,3GBTM@35493,COG0095@1,KOG3159@2759	NA|NA|NA	H	lipoate-protein ligase A
Cc.03G0009980.mrna1	3641.EOY21888	1.9e-71	276.2	Streptophyta													Viridiplantae	37P3A@33090,3GBTM@35493,COG0095@1,KOG3159@2759	NA|NA|NA	H	lipoate-protein ligase A
Cc.04G0040250.mrna1	3641.EOY01895	2.4e-127	461.8	Streptophyta				ko:K04454	ko04010,ko04022,ko04371,ko04921,ko05202,ko05418,map04010,map04022,map04371,map04921,map05202,map05418				ko00000,ko00001,ko03000				Viridiplantae	37IVE@33090,3GFFG@35493,COG5068@1,KOG0014@2759	NA|NA|NA	K	MADS-box protein
Cc.04G0040260.mrna1	29760.VIT_14s0060g00300.t01	8.1e-61	240.4	Streptophyta		GO:0000003,GO:0003006,GO:0003674,GO:0003676,GO:0003677,GO:0003700,GO:0005488,GO:0005575,GO:0005622,GO:0005623,GO:0005634,GO:0006355,GO:0007275,GO:0008150,GO:0009790,GO:0009791,GO:0009793,GO:0009889,GO:0010154,GO:0010468,GO:0010556,GO:0019219,GO:0019222,GO:0022414,GO:0031323,GO:0031326,GO:0032501,GO:0032502,GO:0042995,GO:0043076,GO:0043078,GO:0043226,GO:0043227,GO:0043229,GO:0043231,GO:0043565,GO:…		ko:K09260	ko04013,ko04022,ko04371,ko05418,map04013,map04022,map04371,map05418				ko00000,ko00001,ko03000				Viridiplantae	37RGR@33090,3GDTT@35493,COG5068@1,KOG0014@2759	NA|NA|NA	K	Agamous-like MADS-box protein
Cc.04G0040270.mrna1	3641.EOY01896	4.7e-95	354.8	Streptophyta		GO:0000003,GO:0003006,GO:0003674,GO:0003676,GO:0003723,GO:0003727,GO:0005488,GO:0005575,GO:0005622,GO:0005623,GO:0005737,GO:0006139,GO:0006396,GO:0006725,GO:0006807,GO:0006996,GO:0007275,GO:0008150,GO:0008152,GO:0008380,GO:0009507,GO:0009536,GO:0009657,GO:0009658,GO:0009790,GO:0009791,GO:0009793,GO:0009987,GO:0010154,GO:0010467,GO:0016043,GO:0016070,GO:0019843,GO:0022414,GO:0022607,GO:0022613,GO:…		ko:K15032					ko00000,ko03012,ko03029				Viridiplantae	37KJW@33090,3GBQ2@35493,KOG1267@1,KOG1267@2759	NA|NA|NA	K	Transcription termination factor family protein
Cc.04G0040280.mrna1	3641.EOY01897	3e-135	488.8	Streptophyta		GO:0000981,GO:0000988,GO:0000989,GO:0001067,GO:0001076,GO:0001134,GO:0001135,GO:0003674,GO:0003676,GO:0003677,GO:0003700,GO:0005488,GO:0005575,GO:0005622,GO:0005623,GO:0005634,GO:0006355,GO:0006357,GO:0008150,GO:0009653,GO:0009889,GO:0009987,GO:0010199,GO:0010468,GO:0010556,GO:0019219,GO:0019222,GO:0030154,GO:0031323,GO:0031326,GO:0032502,GO:0043226,GO:0043227,GO:0043229,GO:0043231,GO:0043565,GO:…		ko:K09422					ko00000,ko03000				Viridiplantae	37QAV@33090,3GDGV@35493,COG5147@1,KOG0048@2759	NA|NA|NA	ADK	RNA polymerase II transcription regulator recruiting activity
Cc.04G0022470.mrna1	29730.Gorai.009G251700.1	6e-35	154.1	Streptophyta		GO:0000981,GO:0000988,GO:0000989,GO:0001067,GO:0001076,GO:0001101,GO:0001134,GO:0001135,GO:0003674,GO:0003676,GO:0003677,GO:0003700,GO:0005488,GO:0005575,GO:0005622,GO:0005623,GO:0005634,GO:0006355,GO:0006357,GO:0006950,GO:0006952,GO:0006970,GO:0008150,GO:0009414,GO:0009415,GO:0009605,GO:0009607,GO:0009617,GO:0009620,GO:0009628,GO:0009651,GO:0009719,GO:0009723,GO:0009725,GO:0009733,GO:0009737,GO:…		ko:K09422					ko00000,ko03000				Viridiplantae	37S9B@33090,3G9TC@35493,COG5147@1,KOG0048@2759	NA|NA|NA	ADK	RNA polymerase II transcription regulator recruiting activity
Cc.04G0040290.mrna1	29730.Gorai.012G186800.1	8.8e-32	142.9	Streptophyta				ko:K02183	ko04014,ko04015,ko04016,ko04020,ko04022,ko04024,ko04070,ko04114,ko04218,ko04261,ko04270,ko04371,ko04626,ko04713,ko04720,ko04722,ko04728,ko04740,ko04744,ko04745,ko04750,ko04910,ko04912,ko04915,ko04916,ko04921,ko04922,ko04924,ko04925,ko04970,ko04971,ko05010,ko05031,ko05034,ko05133,ko05152,ko05167,ko05200,ko05214,ko05418,map04014,map04015,map04016,map04020,map04022,map04024,map04070,map04114,map0421…				ko00000,ko00001,ko01009,ko03036,ko04131,ko04147				Viridiplantae	37W4Z@33090,3GQKV@35493,COG5126@1,KOG0027@2759	NA|NA|NA	T	EF-hand domain
Cc.04G0040300.mrna1	3641.EOY01899	2.6e-98	365.9	Streptophyta													Viridiplantae	28K3S@1,2QSI8@2759,37P6M@33090,3GFS8@35493	NA|NA|NA	K	Cyclic dof factor
Cc.01G0019480.mrna1	3641.EOY02060	2.4e-189	667.9	Streptophyta													Viridiplantae	37NZN@33090,3G79Y@35493,COG0515@1,KOG1187@2759	NA|NA|NA	T	belongs to the protein kinase superfamily
Cc.04G0040310.mrna1	3641.EOY01902	5.5e-264	917.5	Streptophyta		GO:0000166,GO:0003674,GO:0003824,GO:0005488,GO:0005575,GO:0005576,GO:0006082,GO:0006629,GO:0006631,GO:0007154,GO:0007267,GO:0007275,GO:0008150,GO:0008152,GO:0009553,GO:0009987,GO:0010430,GO:0016829,GO:0016830,GO:0016832,GO:0019395,GO:0019752,GO:0023052,GO:0030258,GO:0032501,GO:0032502,GO:0032787,GO:0034440,GO:0036094,GO:0043167,GO:0043168,GO:0043436,GO:0044237,GO:0044238,GO:0044255,GO:0044281,GO:…	1.1.99.1,4.1.1.106	ko:K00108,ko:K15403,ko:K22464	ko00073,ko00260,ko01100,map00073,map00260,map01100	M00555	R01025	RC00087	ko00000,ko00001,ko00002,ko01000				Viridiplantae	37S1C@33090,3G9YW@35493,COG2303@1,KOG1238@2759	NA|NA|NA	L	(GMC) oxidoreductase family
Cc.04G0029980.mrna1	4432.XP_010270953.1	1.2e-88	332.4	Streptophyta		GO:0003674,GO:0003824,GO:0004478,GO:0005575,GO:0005622,GO:0005623,GO:0005737,GO:0005829,GO:0016740,GO:0016765,GO:0044424,GO:0044444,GO:0044464	2.5.1.6	ko:K00789	ko00270,ko01100,ko01110,ko01230,map00270,map01100,map01110,map01230	M00034,M00035,M00368,M00609	R00177,R04771	RC00021,RC01211	ko00000,ko00001,ko00002,ko01000				Viridiplantae	37J2J@33090,3GE15@35493,COG0192@1,KOG1506@2759	NA|NA|NA	H	Catalyzes the formation of S-adenosylmethionine from methionine and ATP
Cc.04G0040320.mrna1	3641.EOY01904	5.4e-91	341.3	Streptophyta		GO:0000003,GO:0000209,GO:0000902,GO:0000904,GO:0003006,GO:0003674,GO:0003824,GO:0004842,GO:0005488,GO:0005515,GO:0005575,GO:0005622,GO:0005623,GO:0005737,GO:0005829,GO:0006464,GO:0006508,GO:0006511,GO:0006515,GO:0006807,GO:0006950,GO:0007275,GO:0008150,GO:0008152,GO:0009056,GO:0009057,GO:0009653,GO:0009791,GO:0009826,GO:0009888,GO:0009987,GO:0010026,GO:0010033,GO:0010154,GO:0010498,GO:0016043,GO:…	2.3.2.27	ko:K11982,ko:K22378					ko00000,ko01000,ko04121,ko04131				Viridiplantae	37U2K@33090,3GHZW@35493,KOG0800@1,KOG0800@2759	NA|NA|NA	O	E3 ubiquitin-protein ligase
Cc.04G0040330.mrna1	3641.EOY01908	0.0	1180.2	Streptophyta		GO:0000271,GO:0003674,GO:0003824,GO:0005575,GO:0005622,GO:0005623,GO:0005737,GO:0005794,GO:0005975,GO:0005976,GO:0008150,GO:0008152,GO:0008194,GO:0008378,GO:0009058,GO:0009059,GO:0009987,GO:0010488,GO:0010493,GO:0012505,GO:0016051,GO:0016740,GO:0016757,GO:0016758,GO:0033692,GO:0034637,GO:0034645,GO:0035250,GO:0043170,GO:0043226,GO:0043227,GO:0043229,GO:0043231,GO:0044237,GO:0044238,GO:0044249,GO:…	2.4.1.134	ko:K00734,ko:K14413,ko:K20843	ko00513,ko00532,ko00534,ko01100,map00513,map00532,map00534,map01100	M00057	R05927		ko00000,ko00001,ko00002,ko01000,ko01003		GT31		Viridiplantae	37HNX@33090,3G8NE@35493,KOG2287@1,KOG2287@2759	NA|NA|NA	G	Beta-13-galactosyltransferase
Cc.04G0040340.mrna1	29730.Gorai.005G011000.1	2.9e-71	276.2	Streptophyta													Viridiplantae	2CXP5@1,2RYTW@2759,37VJU@33090,3GIAJ@35493	NA|NA|NA	S	LRR-repeat protein
Cc.06G0004390.mrna1	29730.Gorai.013G162700.1	5.1e-45	188.0	Streptophyta													Viridiplantae	2CXP5@1,2RYTW@2759,37VJU@33090,3GIAJ@35493	NA|NA|NA	S	LRR-repeat protein
Cc.06G0004450.mrna1	29730.Gorai.005G058100.1	5.4e-33	147.5	Streptophyta													Viridiplantae	2CXP5@1,2RYTW@2759,37VJU@33090,3GIAJ@35493	NA|NA|NA	S	LRR-repeat protein
Cc.06G0004420.mrna1	59689.scaffold_802188.1	3.8e-08	65.1	Streptophyta													Viridiplantae	2CQXZ@1,2R66V@2759,386YD@33090,3GQ9I@35493	NA|NA|NA	S	Encoded by
Cc.04G0040350.mrna1	3983.cassava4.1_030833m	3.8e-115	421.8	fabids			3.1.27.1	ko:K01166					ko00000,ko01000,ko03016				Viridiplantae	37NG0@33090,3GD7G@35493,4JF49@91835,KOG1642@1,KOG1642@2759	NA|NA|NA	A	Belongs to the RNase T2 family
Cc.04G0040360.mrna1	3641.EOY01915	1.8e-43	183.3	Streptophyta													Viridiplantae	2E5EG@1,2SC8C@2759,37XQ6@33090,3GMTJ@35493	NA|NA|NA
Cc.03G0022660.mrna1	218851.Aquca_047_00117.1	2.5e-13	82.0	Streptophyta													Viridiplantae	2CXP5@1,2RYTW@2759,37VJU@33090,3GIAJ@35493	NA|NA|NA	S	LRR-repeat protein
Cc.03G0023220.mrna1	218851.Aquca_047_00117.1	2.4e-13	82.0	Streptophyta													Viridiplantae	2CXP5@1,2RYTW@2759,37VJU@33090,3GIAJ@35493	NA|NA|NA	S	LRR-repeat protein
Cc.04G0040380.mrna1	3641.EOY22390	1.7e-202	711.8	Streptophyta	RPN7	GO:0000502,GO:0005575,GO:0005622,GO:0005623,GO:0005634,GO:0005737,GO:0005829,GO:0005886,GO:0006508,GO:0006511,GO:0006807,GO:0008150,GO:0008152,GO:0009056,GO:0009057,GO:0009987,GO:0010498,GO:0016020,GO:0019538,GO:0019941,GO:0030163,GO:0032991,GO:0043161,GO:0043170,GO:0043226,GO:0043227,GO:0043229,GO:0043231,GO:0043632,GO:0044237,GO:0044238,GO:0044248,GO:0044257,GO:0044260,GO:0044265,GO:0044267,GO:…	1.2.1.12	ko:K00134,ko:K03037,ko:K08869	ko00010,ko00710,ko01100,ko01110,ko01120,ko01130,ko01200,ko01230,ko03050,ko04066,ko05010,ko05169,map00010,map00710,map01100,map01110,map01120,map01130,map01200,map01230,map03050,map04066,map05010,map05169	M00001,M00002,M00003,M00165,M00166,M00308,M00341,M00552	R01061	RC00149	ko00000,ko00001,ko00002,ko01000,ko01001,ko03051,ko04131,ko04147				Viridiplantae	37KQY@33090,3GGE6@35493,COG5187@1,KOG0687@2759	NA|NA|NA	O	proteasome-mediated ubiquitin-dependent protein catabolic process
Cc.04G0040390.mrna1	3983.cassava4.1_016973m	2.1e-105	388.3	fabids				ko:K18467	ko04144,map04144				ko00000,ko00001,ko04131				Viridiplantae	37MQ7@33090,3GEUW@35493,4JFJ6@91835,COG0622@1,KOG3325@2759	NA|NA|NA	U	Vacuolar protein sorting-associated protein
Cc.04G0040400.mrna1	3641.EOY02009	4.7e-144	517.7	Streptophyta													Viridiplantae	37T8I@33090,3GDZK@35493,COG0515@1,KOG1187@2759	NA|NA|NA	T	belongs to the protein kinase superfamily
Cc.04G0040410.mrna1	3641.EOY02010	2.3e-207	728.0	Streptophyta		GO:0003674,GO:0003824,GO:0004672,GO:0004674,GO:0004675,GO:0004888,GO:0005488,GO:0005515,GO:0005575,GO:0005622,GO:0005623,GO:0005634,GO:0005737,GO:0005886,GO:0006464,GO:0006468,GO:0006793,GO:0006796,GO:0006807,GO:0007154,GO:0007165,GO:0007166,GO:0007167,GO:0007178,GO:0008134,GO:0008150,GO:0008152,GO:0009987,GO:0016020,GO:0016301,GO:0016310,GO:0016740,GO:0016772,GO:0016773,GO:0019199,GO:0019538,GO:…	2.7.11.1	ko:K04733	ko04010,ko04064,ko04620,ko04621,ko04624,ko04722,ko05133,ko05140,ko05142,ko05145,ko05152,ko05162,ko05164,map04010,map04064,map04620,map04621,map04624,map04722,map05133,map05140,map05142,map05145,map05152,map05162,map05164	M00686			ko00000,ko00001,ko00002,ko01000,ko01001				Viridiplantae	37JR3@33090,3GFWR@35493,COG0515@1,KOG1187@2759	NA|NA|NA	T	belongs to the protein kinase superfamily
Cc.04G0040420.mrna1	3641.EOX95919	1.9e-132	479.2	Streptophyta		GO:0000003,GO:0000118,GO:0003006,GO:0005575,GO:0005622,GO:0005623,GO:0005634,GO:0005654,GO:0006325,GO:0006464,GO:0006476,GO:0006807,GO:0006996,GO:0007275,GO:0007276,GO:0008150,GO:0008152,GO:0009555,GO:0009893,GO:0009987,GO:0010468,GO:0010604,GO:0010628,GO:0016043,GO:0016569,GO:0016570,GO:0016575,GO:0019222,GO:0019538,GO:0019953,GO:0022412,GO:0022414,GO:0030154,GO:0031974,GO:0031981,GO:0032501,GO:…											Viridiplantae	28NQM@1,2QVAG@2759,37J46@33090,3G8E8@35493	NA|NA|NA	K	AT-rich interactive domain-containing protein
Cc.01G0001740.mrna1	981085.XP_010087936.1	2e-16	92.8	fabids		GO:0000003,GO:0000118,GO:0003006,GO:0005575,GO:0005622,GO:0005623,GO:0005634,GO:0005654,GO:0006325,GO:0006464,GO:0006476,GO:0006807,GO:0006996,GO:0007275,GO:0007276,GO:0008150,GO:0008152,GO:0009555,GO:0009893,GO:0009987,GO:0010468,GO:0010604,GO:0010628,GO:0016043,GO:0016569,GO:0016570,GO:0016575,GO:0019222,GO:0019538,GO:0019953,GO:0022412,GO:0022414,GO:0030154,GO:0031974,GO:0031981,GO:0032501,GO:…											Viridiplantae	28NQM@1,2QVAG@2759,37J46@33090,3G8E8@35493,4JDZU@91835	NA|NA|NA	K	AT-rich interactive domain-containing protein
Cc.04G0017370.mrna1	981085.XP_010087936.1	2.2e-08	65.1	fabids		GO:0000003,GO:0000118,GO:0003006,GO:0005575,GO:0005622,GO:0005623,GO:0005634,GO:0005654,GO:0006325,GO:0006464,GO:0006476,GO:0006807,GO:0006996,GO:0007275,GO:0007276,GO:0008150,GO:0008152,GO:0009555,GO:0009893,GO:0009987,GO:0010468,GO:0010604,GO:0010628,GO:0016043,GO:0016569,GO:0016570,GO:0016575,GO:0019222,GO:0019538,GO:0019953,GO:0022412,GO:0022414,GO:0030154,GO:0031974,GO:0031981,GO:0032501,GO:…											Viridiplantae	28NQM@1,2QVAG@2759,37J46@33090,3G8E8@35493,4JDZU@91835	NA|NA|NA	K	AT-rich interactive domain-containing protein
Cc.06G0029220.mrna1	3641.EOX95919	1e-88	333.2	Streptophyta		GO:0000003,GO:0000118,GO:0003006,GO:0005575,GO:0005622,GO:0005623,GO:0005634,GO:0005654,GO:0006325,GO:0006464,GO:0006476,GO:0006807,GO:0006996,GO:0007275,GO:0007276,GO:0008150,GO:0008152,GO:0009555,GO:0009893,GO:0009987,GO:0010468,GO:0010604,GO:0010628,GO:0016043,GO:0016569,GO:0016570,GO:0016575,GO:0019222,GO:0019538,GO:0019953,GO:0022412,GO:0022414,GO:0030154,GO:0031974,GO:0031981,GO:0032501,GO:…											Viridiplantae	28NQM@1,2QVAG@2759,37J46@33090,3G8E8@35493	NA|NA|NA	K	AT-rich interactive domain-containing protein
Cc.04G0005550.mrna1	981085.XP_010089077.1	3.5e-32	144.1	fabids		GO:0000003,GO:0000118,GO:0003006,GO:0005575,GO:0005622,GO:0005623,GO:0005634,GO:0005654,GO:0005737,GO:0005773,GO:0006325,GO:0006464,GO:0006476,GO:0006807,GO:0006996,GO:0007275,GO:0007276,GO:0008150,GO:0008152,GO:0009555,GO:0009893,GO:0009987,GO:0010468,GO:0010604,GO:0010628,GO:0016043,GO:0016569,GO:0016570,GO:0016575,GO:0019222,GO:0019538,GO:0019953,GO:0022412,GO:0022414,GO:0030154,GO:0031974,GO:…											Viridiplantae	28NQM@1,2QVAG@2759,37J46@33090,3G8E8@35493,4JDKZ@91835	NA|NA|NA	K	AT-rich interactive domain-containing protein
Cc.04G0040430.mrna1	3641.EOY02014	2.7e-180	637.9	Streptophyta		GO:0000139,GO:0003674,GO:0005215,GO:0005338,GO:0005459,GO:0005460,GO:0005575,GO:0005622,GO:0005623,GO:0005737,GO:0005783,GO:0005789,GO:0005794,GO:0006810,GO:0006811,GO:0006820,GO:0006950,GO:0006986,GO:0007154,GO:0007165,GO:0007275,GO:0008150,GO:0008509,GO:0008514,GO:0009553,GO:0009555,GO:0009987,GO:0010033,GO:0012505,GO:0015075,GO:0015165,GO:0015711,GO:0015780,GO:0015786,GO:0015931,GO:0015932,GO:…		ko:K15275					ko00000,ko02000	2.A.7.11.1,2.A.7.11.4			Viridiplantae	37PJB@33090,3GA1F@35493,COG0697@1,KOG1581@2759	NA|NA|NA	G	UDP-galactose UDP-glucose transporter
Cc.04G0040440.mrna1	3641.EOY02015	3.7e-194	684.5	Streptophyta	MYB88	GO:0000003,GO:0000278,GO:0000281,GO:0000910,GO:0000911,GO:0000981,GO:0000988,GO:0000989,GO:0001067,GO:0001076,GO:0001101,GO:0001134,GO:0001135,GO:0003006,GO:0003674,GO:0003676,GO:0003677,GO:0003700,GO:0005488,GO:0005575,GO:0005622,GO:0005623,GO:0005634,GO:0006275,GO:0006355,GO:0006357,GO:0006810,GO:0007049,GO:0007275,GO:0008150,GO:0009553,GO:0009554,GO:0009628,GO:0009629,GO:0009653,GO:0009719,GO:…		ko:K09422,ko:K21769	ko04218,ko05166,map04218,map05166				ko00000,ko00001,ko03000				Viridiplantae	37MAQ@33090,3GA40@35493,COG5147@1,KOG0048@2759	NA|NA|NA	ADK	RNA polymerase II transcription regulator recruiting activity
Cc.04G0040450.mrna1	29730.Gorai.005G139600.1	6.5e-117	427.2	Streptophyta		GO:0000003,GO:0001101,GO:0003006,GO:0003674,GO:0003676,GO:0003677,GO:0003700,GO:0005488,GO:0006355,GO:0007275,GO:0008150,GO:0009653,GO:0009719,GO:0009725,GO:0009739,GO:0009743,GO:0009744,GO:0009790,GO:0009791,GO:0009793,GO:0009889,GO:0009965,GO:0010016,GO:0010033,GO:0010154,GO:0010468,GO:0010556,GO:0019219,GO:0019222,GO:0022414,GO:0022622,GO:0031323,GO:0031326,GO:0032501,GO:0032502,GO:0033993,GO:…		ko:K09338					ko00000,ko03000				Viridiplantae	37J0H@33090,3GE1U@35493,KOG0483@1,KOG0483@2759	NA|NA|NA	K	homeobox-leucine zipper protein
Cc.04G0040460.mrna1	3641.EOY01993	0.0	1108.6	Streptophyta	SUT2	GO:0003674,GO:0005215,GO:0005575,GO:0005622,GO:0005623,GO:0005737,GO:0005794,GO:0006810,GO:0006950,GO:0008150,GO:0008515,GO:0008643,GO:0009611,GO:0012505,GO:0015144,GO:0015154,GO:0015157,GO:0015766,GO:0015770,GO:0015772,GO:0022857,GO:0034219,GO:0042995,GO:0043226,GO:0043227,GO:0043229,GO:0043231,GO:0044424,GO:0044444,GO:0044464,GO:0050896,GO:0051179,GO:0051234,GO:0055085,GO:0071702,GO:0090406,GO:…		ko:K15378					ko00000,ko02000	2.A.2.4,2.A.2.6			Viridiplantae	37RTD@33090,3GCJG@35493,KOG0637@1,KOG0637@2759	NA|NA|NA	G	Sucrose transport protein
Cc.04G0040470.mrna1	3641.EOY01956	2.5e-106	391.7	Streptophyta													Viridiplantae	28J7W@1,2QUTK@2759,37R31@33090,3GAZZ@35493	NA|NA|NA	A	RNA-binding (RRM RBD RNP motifs) family protein
Cc.04G0040480.mrna1	3641.EOY01957	5.3e-38	163.3	Streptophyta		GO:0008150,GO:0009314,GO:0009416,GO:0009628,GO:0050896											Viridiplantae	2CXGJ@1,2S4KP@2759,37VZ4@33090,3GK57@35493	NA|NA|NA	K	transcription factor
Cc.04G0040490.mrna1	3641.EOY01959	1.2e-115	422.5	Streptophyta		GO:0000413,GO:0003674,GO:0003755,GO:0003824,GO:0005575,GO:0005622,GO:0005623,GO:0005737,GO:0005768,GO:0005794,GO:0005802,GO:0006464,GO:0006807,GO:0008150,GO:0008152,GO:0009987,GO:0012505,GO:0016853,GO:0016859,GO:0018193,GO:0018208,GO:0019538,GO:0031410,GO:0031982,GO:0031984,GO:0036211,GO:0043170,GO:0043226,GO:0043227,GO:0043229,GO:0043231,GO:0043412,GO:0044237,GO:0044238,GO:0044260,GO:0044267,GO:…											Viridiplantae	37JHN@33090,3G8I0@35493,COG0652@1,KOG0884@2759	NA|NA|NA	O	PPIases accelerate the folding of proteins. It catalyzes the cis-trans isomerization of proline imidic peptide bonds in oligopeptides
Cc.04G0040510.mrna1	3641.EOY01967	9.4e-42	176.8	Streptophyta													Viridiplantae	2BTRC@1,2S21J@2759,37VRV@33090,3GJRP@35493	NA|NA|NA
Cc.04G0040520.mrna1	3641.EOY01970	1.6e-264	919.1	Streptophyta		GO:0003674,GO:0003676,GO:0003723,GO:0003824,GO:0004518,GO:0004519,GO:0005488,GO:0005575,GO:0005622,GO:0005623,GO:0006139,GO:0006725,GO:0006807,GO:0008150,GO:0008152,GO:0009451,GO:0009987,GO:0016070,GO:0016787,GO:0016788,GO:0034641,GO:0043170,GO:0043226,GO:0043227,GO:0043229,GO:0043231,GO:0043412,GO:0044237,GO:0044238,GO:0044424,GO:0044464,GO:0046483,GO:0071704,GO:0090304,GO:0090305,GO:0097159,GO:…											Viridiplantae	37K8M@33090,3GDSM@35493,KOG4197@1,KOG4197@2759	NA|NA|NA	S	Pentatricopeptide repeat-containing protein
Cc.04G0040530.mrna1	3641.EOY01972	0.0	1474.1	Streptophyta													Viridiplantae	2QT6C@2759,37KV1@33090,3G9ME@35493,COG5184@1	NA|NA|NA	DZ	Regulator of chromosome condensation (RCC1) repeat
Cc.04G0040540.mrna1	29730.Gorai.006G222200.1	3.2e-107	394.4	Streptophyta		GO:0003674,GO:0003676,GO:0003723,GO:0003729,GO:0003735,GO:0005198,GO:0005488,GO:0005575,GO:0005622,GO:0005623,GO:0005737,GO:0005829,GO:0005840,GO:0006412,GO:0006518,GO:0006807,GO:0008150,GO:0008152,GO:0009058,GO:0009059,GO:0009987,GO:0010467,GO:0015934,GO:0019538,GO:0022625,GO:0022626,GO:0032991,GO:0034641,GO:0034645,GO:0043043,GO:0043170,GO:0043226,GO:0043228,GO:0043229,GO:0043232,GO:0043603,GO:…		ko:K02872	ko03010,map03010	M00177			br01610,ko00000,ko00001,ko00002,ko03011				Viridiplantae	37HZQ@33090,3GF10@35493,COG0102@1,KOG3204@2759	NA|NA|NA	J	Belongs to the universal ribosomal protein uL13 family
Cc.02G0029180.mrna1	3649.evm.model.supercontig_60.98	5.4e-20	102.8	Brassicales		GO:0003674,GO:0003676,GO:0003723,GO:0003729,GO:0003735,GO:0005198,GO:0005488,GO:0005575,GO:0005622,GO:0005623,GO:0005737,GO:0005829,GO:0005840,GO:0005844,GO:0005911,GO:0006412,GO:0006518,GO:0006807,GO:0008150,GO:0008152,GO:0009058,GO:0009059,GO:0009506,GO:0009987,GO:0010467,GO:0015934,GO:0016020,GO:0019538,GO:0022625,GO:0022626,GO:0030054,GO:0032991,GO:0034641,GO:0034645,GO:0042788,GO:0043043,GO:…		ko:K02872	ko03010,map03010	M00177			br01610,ko00000,ko00001,ko00002,ko03011				Viridiplantae	37HZQ@33090,3GF10@35493,3HX4D@3699,COG0102@1,KOG3204@2759	NA|NA|NA	J	Belongs to the universal ribosomal protein uL13 family
Cc.04G0029610.mrna1	981085.XP_010090724.1	7.1e-97	360.5	fabids		GO:0000139,GO:0003674,GO:0005085,GO:0005086,GO:0005488,GO:0005515,GO:0005575,GO:0005622,GO:0005623,GO:0005634,GO:0005654,GO:0005730,GO:0005737,GO:0005794,GO:0005802,GO:0005829,GO:0006810,GO:0006887,GO:0006996,GO:0007030,GO:0008064,GO:0008092,GO:0008150,GO:0009507,GO:0009536,GO:0009889,GO:0009891,GO:0009893,GO:0009987,GO:0010256,GO:0010556,GO:0010557,GO:0010559,GO:0010560,GO:0010604,GO:0010639,GO:…		ko:K18442	ko04144,map04144				ko00000,ko00001,ko04131				Viridiplantae	37SM5@33090,3GF47@35493,4JDJ7@91835,COG5307@1,KOG0929@2759	NA|NA|NA	L	regulation of ARF protein signal transduction
Cc.04G0040550.mrna1	3641.EOY28522	0.0	1652.9	Streptophyta		GO:0000003,GO:0000322,GO:0000323,GO:0000324,GO:0000329,GO:0003006,GO:0003674,GO:0003824,GO:0005488,GO:0005543,GO:0005575,GO:0005622,GO:0005623,GO:0005628,GO:0005737,GO:0005768,GO:0005773,GO:0005774,GO:0006464,GO:0006508,GO:0006511,GO:0006807,GO:0006810,GO:0006886,GO:0006897,GO:0007034,GO:0007049,GO:0008104,GO:0008150,GO:0008152,GO:0008289,GO:0009056,GO:0009057,GO:0009653,GO:0009987,GO:0010927,GO:…											Viridiplantae	37QID@33090,3G88U@35493,KOG1818@1,KOG1818@2759	NA|NA|NA	TU	Protein present in Fab1, YOTB, Vac1, and EEA1
Cc.04G0040560.mrna1	3641.EOY01975	3.1e-130	471.9	Streptophyta													Viridiplantae	2CN6J@1,2QU5R@2759,37S5H@33090,3GDWR@35493	NA|NA|NA	K	Transcription factor
Cc.04G0040570.mrna1	3641.EOY01977	2.5e-93	348.2	Streptophyta	MOG1												Viridiplantae	37MZY@33090,3G78A@35493,KOG3329@1,KOG3329@2759	NA|NA|NA	T	Ran guanine nucleotide release
Cc.04G0040580.mrna1	3641.EOY01980	0.0	1208.7	Streptophyta		GO:0000151,GO:0003674,GO:0005488,GO:0005515,GO:0005575,GO:0005622,GO:0005623,GO:0005737,GO:0005829,GO:0008150,GO:0009314,GO:0009416,GO:0009628,GO:0009639,GO:0009909,GO:0009911,GO:0019899,GO:0031461,GO:0031625,GO:0032991,GO:0044389,GO:0044424,GO:0044444,GO:0044464,GO:0048518,GO:0048580,GO:0048582,GO:0048831,GO:0050789,GO:0050793,GO:0050896,GO:0051094,GO:0051239,GO:0051240,GO:0065007,GO:1902494,GO:…		ko:K03869	ko04120,ko04340,ko04341,map04120,map04340,map04341	M00384			ko00000,ko00001,ko00002,ko03400,ko04121				Viridiplantae	37I6E@33090,3GEGV@35493,COG5647@1,KOG2166@2759	NA|NA|NA	D	Belongs to the cullin family
Cc.04G0040590.mrna1	3641.EOY01981	3.3e-112	411.4	Streptophyta			3.1.3.7	ko:K01082	ko00920,ko01100,ko01120,ko01130,map00920,map01100,map01120,map01130		R00188,R00508	RC00078	ko00000,ko00001,ko01000,ko03016				Viridiplantae	37PPP@33090,3GF2J@35493,COG1011@1,KOG3085@2759	NA|NA|NA	S	Haloacid dehalogenase-like hydrolase domain-containing protein
Cc.04G0040600.mrna1	3641.EOY01982	3.4e-213	747.7	Streptophyta													Viridiplantae	28NJM@1,2QPPZ@2759,37IAW@33090,3GF8T@35493	NA|NA|NA	S	Protein of unknown function (DUF616)
Cc.04G0040610.mrna1	3641.EOY01987	4e-145	521.2	Streptophyta	ORC6	GO:0000228,GO:0000808,GO:0003674,GO:0003676,GO:0003677,GO:0003688,GO:0003690,GO:0005488,GO:0005575,GO:0005622,GO:0005623,GO:0005634,GO:0005664,GO:0005694,GO:0006139,GO:0006259,GO:0006260,GO:0006261,GO:0006270,GO:0006725,GO:0006807,GO:0007275,GO:0008150,GO:0008152,GO:0009058,GO:0009059,GO:0009555,GO:0009987,GO:0031974,GO:0031981,GO:0032501,GO:0032502,GO:0032991,GO:0034641,GO:0034645,GO:0043170,GO:…		ko:K02608	ko04110,ko04111,ko04113,map04110,map04111,map04113	M00284			ko00000,ko00001,ko00002,ko03032				Viridiplantae	37RGE@33090,3GAJJ@35493,KOG4557@1,KOG4557@2759	NA|NA|NA	L	origin recognition complex
Cc.04G0040620.mrna1	3641.EOY01945	1.1e-90	341.3	Streptophyta		GO:0003674,GO:0003824,GO:0005575,GO:0005622,GO:0005623,GO:0005737,GO:0005783,GO:0005789,GO:0005794,GO:0006629,GO:0006643,GO:0006665,GO:0006807,GO:0007275,GO:0008150,GO:0008152,GO:0008610,GO:0009058,GO:0009314,GO:0009416,GO:0009628,GO:0009639,GO:0009640,GO:0009791,GO:0009987,GO:0012505,GO:0016020,GO:0016491,GO:0016705,GO:0030148,GO:0031984,GO:0032501,GO:0032502,GO:0042175,GO:0042284,GO:0043226,GO:…	1.14.18.5	ko:K04713	ko00600,ko01100,map00600,map01100		R06525,R06526	RC00773	ko00000,ko00001,ko01000				Viridiplantae	37PP9@33090,3GC5F@35493,COG3000@1,KOG0874@2759	NA|NA|NA	I	Belongs to the sterol desaturase family
Cc.01G0019880.mrna1	3983.cassava4.1_022591m	7.1e-72	278.1	Eukaryota													Eukaryota	COG4886@1,KOG0619@2759	NA|NA|NA	S	regulation of response to stimulus
Cc.04G0040640.mrna1	29730.Gorai.009G324300.1	0.0	1211.4	Streptophyta		GO:0003674,GO:0003824,GO:0005575,GO:0005622,GO:0005623,GO:0005737,GO:0005768,GO:0005794,GO:0005802,GO:0008150,GO:0008152,GO:0008168,GO:0008757,GO:0012505,GO:0016020,GO:0016740,GO:0016741,GO:0031410,GO:0031982,GO:0031984,GO:0032259,GO:0043226,GO:0043227,GO:0043229,GO:0043231,GO:0044422,GO:0044424,GO:0044431,GO:0044444,GO:0044446,GO:0044464,GO:0097708,GO:0098791											Viridiplantae	28I6U@1,2QPR2@2759,37R81@33090,3GDDF@35493	NA|NA|NA	S	methyltransferase PMT2
Cc.03G0009310.mrna1	29730.Gorai.009G324300.1	1.3e-159	568.9	Streptophyta		GO:0003674,GO:0003824,GO:0005575,GO:0005622,GO:0005623,GO:0005737,GO:0005768,GO:0005794,GO:0005802,GO:0008150,GO:0008152,GO:0008168,GO:0008757,GO:0012505,GO:0016020,GO:0016740,GO:0016741,GO:0031410,GO:0031982,GO:0031984,GO:0032259,GO:0043226,GO:0043227,GO:0043229,GO:0043231,GO:0044422,GO:0044424,GO:0044431,GO:0044444,GO:0044446,GO:0044464,GO:0097708,GO:0098791											Viridiplantae	28I6U@1,2QPR2@2759,37R81@33090,3GDDF@35493	NA|NA|NA	S	methyltransferase PMT2
Cc.04G0040650.mrna1	3641.EOY01941	5.3e-147	527.3	Streptophyta				ko:K07052					ko00000				Viridiplantae	2QTD5@2759,37K6K@33090,3GAZK@35493,COG1266@1	NA|NA|NA	S	CAAX amino terminal protease family protein
Cc.04G0040660.mrna1	29730.Gorai.005G141200.1	5.9e-127	461.1	Streptophyta		GO:0003674,GO:0003700,GO:0005575,GO:0005622,GO:0005623,GO:0005634,GO:0006355,GO:0007275,GO:0008150,GO:0009719,GO:0009725,GO:0009733,GO:0009786,GO:0009889,GO:0009987,GO:0010033,GO:0010468,GO:0010556,GO:0017145,GO:0019219,GO:0019222,GO:0022622,GO:0031323,GO:0031326,GO:0032501,GO:0032502,GO:0042221,GO:0043226,GO:0043227,GO:0043229,GO:0043231,GO:0044424,GO:0044464,GO:0045770,GO:0048103,GO:0048364,GO:…											Viridiplantae	28IZK@1,2QRAX@2759,37MUW@33090,3G8NR@35493	NA|NA|NA	K	(NAC) domain-containing protein
Cc.01G0019650.mrna1	29730.Gorai.005G141200.1	1.9e-78	298.5	Streptophyta		GO:0003674,GO:0003700,GO:0005575,GO:0005622,GO:0005623,GO:0005634,GO:0006355,GO:0007275,GO:0008150,GO:0009719,GO:0009725,GO:0009733,GO:0009786,GO:0009889,GO:0009987,GO:0010033,GO:0010468,GO:0010556,GO:0017145,GO:0019219,GO:0019222,GO:0022622,GO:0031323,GO:0031326,GO:0032501,GO:0032502,GO:0042221,GO:0043226,GO:0043227,GO:0043229,GO:0043231,GO:0044424,GO:0044464,GO:0045770,GO:0048103,GO:0048364,GO:…											Viridiplantae	28IZK@1,2QRAX@2759,37MUW@33090,3G8NR@35493	NA|NA|NA	K	(NAC) domain-containing protein
Cc.04G0040670.mrna1	3641.EOY01939	7.5e-100	371.3	Streptophyta		GO:0003674,GO:0003824,GO:0004364,GO:0005575,GO:0005622,GO:0005623,GO:0005737,GO:0006518,GO:0006575,GO:0006749,GO:0006790,GO:0006807,GO:0008150,GO:0008152,GO:0009056,GO:0009404,GO:0009407,GO:0009636,GO:0009987,GO:0016740,GO:0016765,GO:0019748,GO:0034641,GO:0042221,GO:0043603,GO:0044237,GO:0044248,GO:0044424,GO:0044464,GO:0050896,GO:0051186,GO:0071704,GO:0098754,GO:1901564	2.5.1.18	ko:K00799	ko00480,ko00980,ko00982,ko00983,ko01524,ko05200,ko05204,ko05225,ko05418,map00480,map00980,map00982,map00983,map01524,map05200,map05204,map05225,map05418		R03522,R07002,R07003,R07004,R07023,R07024,R07025,R07026,R07069,R07070,R07083,R07084,R07091,R07092,R07093,R07094,R07100,R07113,R07116,R08280,R09409,R11905	RC00004,RC00069,RC00840,RC00948,RC01704,RC01705,RC01706,RC01758,RC01759,RC01765,RC01767,RC01769,RC02243,RC02527,RC02939,RC02940,RC02942,RC02943,RC02944	ko00000,ko00001,ko01000,ko02000	1.A.12.2.2,1.A.12.3.2			Viridiplantae	37SRT@33090,3GHE6@35493,KOG0406@1,KOG0406@2759	NA|NA|NA	O	glutathione s-transferase
Cc.05G0022470.mrna1	29760.VIT_14s0108g00850.t01	6.6e-51	207.2	Streptophyta	RPL34			ko:K02915	ko03010,map03010	M00177,M00179			br01610,ko00000,ko00001,ko00002,ko03011				Viridiplantae	37UFD@33090,3GIPB@35493,COG2174@1,KOG1790@2759	NA|NA|NA	J	60S ribosomal Protein
Cc.02G0010780.mrna1	29760.VIT_14s0108g00850.t01	5.7e-51	206.8	Streptophyta	RPL34			ko:K02915	ko03010,map03010	M00177,M00179			br01610,ko00000,ko00001,ko00002,ko03011				Viridiplantae	37UFD@33090,3GIPB@35493,COG2174@1,KOG1790@2759	NA|NA|NA	J	60S ribosomal Protein
Cc.04G0026510.mrna1	29730.Gorai.006G017600.1	2.9e-34	150.6	Streptophyta	RPL34			ko:K02915	ko03010,map03010	M00177,M00179			br01610,ko00000,ko00001,ko00002,ko03011				Viridiplantae	37UFD@33090,3GIPB@35493,COG2174@1,KOG1790@2759	NA|NA|NA	J	60S ribosomal Protein
Cc.04G0040680.mrna1	3641.EOY01937	2.3e-193	682.6	Streptophyta													Viridiplantae	2C62M@1,2QTPI@2759,37SH3@33090,3GDBJ@35493	NA|NA|NA	S	Protein of unknown function (DUF1666)
Cc.04G0040690.mrna1	3641.EOY01936	0.0	1120.1	Streptophyta		GO:0000003,GO:0000120,GO:0000976,GO:0001013,GO:0001046,GO:0001047,GO:0001067,GO:0001163,GO:0001164,GO:0001188,GO:0003006,GO:0003674,GO:0003676,GO:0003677,GO:0003690,GO:0005488,GO:0005575,GO:0005622,GO:0005623,GO:0005634,GO:0005667,GO:0005668,GO:0005730,GO:0006139,GO:0006351,GO:0006352,GO:0006360,GO:0006361,GO:0006725,GO:0006807,GO:0007275,GO:0008150,GO:0008152,GO:0009058,GO:0009059,GO:0009790,GO:…											Viridiplantae	37RI0@33090,3GH0J@35493,KOG1988@1,KOG1988@2759	NA|NA|NA	S	TATA box-binding protein-associated factor RNA polymerase I subunit
Cc.04G0040700.mrna1	3641.EOY01935	6.5e-76	290.8	Streptophyta		GO:0001101,GO:0003674,GO:0003676,GO:0003677,GO:0003700,GO:0005488,GO:0005515,GO:0005575,GO:0005622,GO:0005623,GO:0005634,GO:0006355,GO:0006950,GO:0008150,GO:0009414,GO:0009415,GO:0009628,GO:0009889,GO:0009891,GO:0009893,GO:0010035,GO:0010468,GO:0010556,GO:0010557,GO:0010604,GO:0010628,GO:0019219,GO:0019222,GO:0031323,GO:0031325,GO:0031326,GO:0031328,GO:0042221,GO:0042802,GO:0042803,GO:0043226,GO:…											Viridiplantae	2CNI0@1,2QWG3@2759,37KWW@33090,3GFMP@35493	NA|NA|NA	K	Zinc-finger homeodomain protein
Cc.04G0040710.mrna1	29730.Gorai.008G181100.1	1.2e-20	105.5	Streptophyta		GO:0003674,GO:0005102,GO:0005488,GO:0005515,GO:0005575,GO:0005576,GO:0007154,GO:0007267,GO:0008150,GO:0009987,GO:0023052,GO:0030154,GO:0032502,GO:0033612,GO:0045165,GO:0045168,GO:0048046,GO:0048869											Viridiplantae	2CYYD@1,2S78B@2759,37WTC@33090,3GKS4@35493	NA|NA|NA	S	clavata3 esr-related 45
Cc.04G0040720.mrna1	3641.EOY01929	1.8e-80	305.8	Streptophyta		GO:0000323,GO:0005575,GO:0005622,GO:0005623,GO:0005737,GO:0005764,GO:0005768,GO:0005773,GO:0012505,GO:0031410,GO:0031982,GO:0043226,GO:0043227,GO:0043229,GO:0043231,GO:0044424,GO:0044444,GO:0044464,GO:0097708											Viridiplantae	37KV6@33090,3GBKW@35493,COG5183@1,KOG1609@2759	NA|NA|NA	A	RING FYVE PHD zinc finger superfamily protein
Cc.04G0040730.mrna1	29730.Gorai.013G085800.1	2.4e-194	684.9	Streptophyta				ko:K15015	ko04721,ko04723,ko04727,ko05032,ko05033,map04721,map04723,map04727,map05032,map05033				ko00000,ko00001,ko02000	2.A.18.5			Viridiplantae	37K29@33090,3G9Y5@35493,COG0814@1,KOG1303@2759	NA|NA|NA	E	amino acid transporter
Cc.04G0040740.mrna1	3641.EOY01926	7.2e-242	844.0	Streptophyta		GO:0003674,GO:0003824,GO:0005575,GO:0005623,GO:0005886,GO:0005887,GO:0006139,GO:0006725,GO:0006807,GO:0006950,GO:0007155,GO:0007596,GO:0007599,GO:0008150,GO:0008152,GO:0009056,GO:0009611,GO:0009987,GO:0016020,GO:0016021,GO:0016462,GO:0016787,GO:0016817,GO:0016818,GO:0017110,GO:0017111,GO:0019439,GO:0022610,GO:0031224,GO:0031226,GO:0032501,GO:0034641,GO:0034655,GO:0034656,GO:0042060,GO:0044237,GO:…	3.6.1.5	ko:K01510	ko00230,ko00240,ko05169,map00230,map00240,map05169		R00086,R00122,R00155,R00159,R00328,R00335,R00514,R00569,R00719,R00961,R02092,R02095	RC00002	ko00000,ko00001,ko01000,ko04090				Viridiplantae	37KSB@33090,3GBAN@35493,COG5371@1,KOG1386@2759	NA|NA|NA	GO	nucleoside-diphosphatase activity
Cc.05G0022950.mrna1	29730.Gorai.007G255500.1	2.6e-75	289.3	Streptophyta				ko:K13110					ko00000,ko03041				Viridiplantae	37R6I@33090,3GE8F@35493,KOG1425@1,KOG1425@2759	NA|NA|NA	Z	Microfibrillar-associated protein
Cc.01G0001820.mrna1	3711.Bra014095.1-P	1.5e-17	96.3	Brassicales				ko:K13110					ko00000,ko03041				Viridiplantae	37R6I@33090,3GE8F@35493,3HQRM@3699,KOG1425@1,KOG1425@2759	NA|NA|NA	Z	BEST Arabidopsis thaliana protein match is
Cc.04G0040770.mrna1	3641.EOY15231	2.4e-119	436.4	Streptophyta		GO:0005575,GO:0005622,GO:0005623,GO:0005634,GO:0005730,GO:0031974,GO:0031981,GO:0043226,GO:0043227,GO:0043228,GO:0043229,GO:0043231,GO:0043232,GO:0043233,GO:0044422,GO:0044424,GO:0044428,GO:0044446,GO:0044464,GO:0070013		ko:K14799					ko00000,ko03009				Viridiplantae	37PP3@33090,3GC9I@35493,COG5177@1,KOG1980@2759	NA|NA|NA	S	Pre-rRNA-processing protein TSR1 homolog
Cc.04G0040780.mrna1	3760.EMJ20313	7.6e-14	84.0	fabids				ko:K13110					ko00000,ko03041				Viridiplantae	37R6I@33090,3GE8F@35493,4JIPA@91835,KOG1425@1,KOG1425@2759	NA|NA|NA	Z	Microfibrillar-associated protein
Cc.04G0040800.mrna1	3641.EOY17262	2.3e-118	432.6	Streptophyta													Viridiplantae	2AAVC@1,2RYMX@2759,37PN9@33090,3GJSH@35493	NA|NA|NA	S	LRR-repeat protein
Cc.04G0040810.mrna1	3641.EOY31791	1.9e-113	415.6	Streptophyta			2.4.1.207	ko:K14504	ko04075,map04075				ko00000,ko00001,ko01000				Viridiplantae	2QQ71@2759,37JHS@33090,3GB7W@35493,COG2273@1	NA|NA|NA	G	Catalyzes xyloglucan endohydrolysis (XEH) and or endotransglycosylation (XET). Cleaves and religates xyloglucan polymers, an essential constituent of the primary cell wall, and thereby participates in cell wall construction of growing tissues
Cc.07G0012840.mrna1	29760.VIT_11s0052g01180.t01	1.2e-55	223.0	Streptophyta			2.4.1.207	ko:K08235,ko:K14504	ko04075,map04075				ko00000,ko00001,ko01000				Viridiplantae	2QQ71@2759,37JHS@33090,3GB7W@35493,COG2273@1	NA|NA|NA	G	Catalyzes xyloglucan endohydrolysis (XEH) and or endotransglycosylation (XET). Cleaves and religates xyloglucan polymers, an essential constituent of the primary cell wall, and thereby participates in cell wall construction of growing tissues
Cc.07G0012870.mrna1	29760.VIT_11s0052g01180.t01	1.2e-56	225.7	Streptophyta			2.4.1.207	ko:K08235,ko:K14504	ko04075,map04075				ko00000,ko00001,ko01000				Viridiplantae	2QQ71@2759,37JHS@33090,3GB7W@35493,COG2273@1	NA|NA|NA	G	Catalyzes xyloglucan endohydrolysis (XEH) and or endotransglycosylation (XET). Cleaves and religates xyloglucan polymers, an essential constituent of the primary cell wall, and thereby participates in cell wall construction of growing tissues
Cc.04G0025230.mrna1	13333.ERM96771	3.8e-30	137.5	Streptophyta				ko:K16297					ko00000,ko01000,ko01002				Viridiplantae	37NVD@33090,3G88T@35493,COG2939@1,KOG1282@2759	NA|NA|NA	O	Belongs to the peptidase S10 family
Cc.04G0040830.mrna1	3641.EOY31791	1.9e-113	415.6	Streptophyta			2.4.1.207	ko:K14504	ko04075,map04075				ko00000,ko00001,ko01000				Viridiplantae	2QQ71@2759,37JHS@33090,3GB7W@35493,COG2273@1	NA|NA|NA	G	Catalyzes xyloglucan endohydrolysis (XEH) and or endotransglycosylation (XET). Cleaves and religates xyloglucan polymers, an essential constituent of the primary cell wall, and thereby participates in cell wall construction of growing tissues
Cc.v20034090.mrna1	3641.EOY16386	2.7e-40	171.4	Streptophyta	ndhG	GO:0008150,GO:0008152,GO:0009987,GO:0015979,GO:0044237	1.6.5.3	ko:K05578	ko00190,ko01100,map00190,map01100	M00145	R11945	RC00061	ko00000,ko00001,ko00002,ko01000				Viridiplantae	2QQHR@2759,37N23@33090,3GCEY@35493,COG0839@1	NA|NA|NA	C	NAD(P)H-quinone oxidoreductase subunit 6, chloroplastic
Cc.v20033010.mrna1	981085.XP_010098680.1	2.7e-30	137.9	fabids	ndhG	GO:0008150,GO:0008152,GO:0009987,GO:0015979,GO:0044237	1.6.5.3	ko:K05578	ko00190,ko01100,map00190,map01100	M00145	R11945	RC00061	ko00000,ko00001,ko00002,ko01000				Viridiplantae	2QQHR@2759,37N23@33090,3GCEY@35493,4JS5P@91835,COG0839@1	NA|NA|NA	C	Belongs to the complex I subunit 6 family
Cc.04G0040840.mrna1	29730.Gorai.009G323500.1	3.3e-249	867.5	Streptophyta													Viridiplantae	2QVST@2759,388T0@33090,3GXGE@35493,COG1520@1	NA|NA|NA	S	PQQ enzyme repeat
Cc.04G0040850.mrna1	3641.EOY02027	3.2e-194	684.9	Streptophyta	IQD29	GO:0005575,GO:0005622,GO:0005623,GO:0005737,GO:0005829,GO:0005856,GO:0005875,GO:0005886,GO:0015630,GO:0016020,GO:0032991,GO:0043226,GO:0043228,GO:0043229,GO:0043232,GO:0044422,GO:0044424,GO:0044430,GO:0044444,GO:0044446,GO:0044464,GO:0071944											Viridiplantae	2CN4A@1,2QTUQ@2759,37INN@33090,3G7IG@35493	NA|NA|NA	S	IQ-domain
Cc.04G0040860.mrna1	3641.EOY02031	1.4e-277	962.2	Streptophyta													Viridiplantae	2CQ88@1,2R43I@2759,37JS7@33090,3GGAM@35493	NA|NA|NA	T	LRR receptor-like serine threonine-protein kinase
Cc.04G0040870.mrna1	102107.XP_008221668.1	5.6e-85	320.1	fabids			2.3.2.23	ko:K10573	ko04120,map04120				ko00000,ko00001,ko01000,ko03400,ko04121				Viridiplantae	37KTC@33090,3G8DM@35493,4JKG1@91835,COG5078@1,KOG0419@2759	NA|NA|NA	O	protein modification by small protein conjugation
Cc.04G0040880.mrna1	29730.Gorai.013G082500.1	1e-211	743.0	Streptophyta		GO:0003674,GO:0003676,GO:0003723,GO:0003824,GO:0004518,GO:0004519,GO:0005488,GO:0005575,GO:0005622,GO:0005623,GO:0006139,GO:0006725,GO:0006807,GO:0008150,GO:0008152,GO:0009451,GO:0009987,GO:0016070,GO:0016787,GO:0016788,GO:0034641,GO:0043170,GO:0043226,GO:0043227,GO:0043229,GO:0043231,GO:0043412,GO:0044237,GO:0044238,GO:0044424,GO:0044464,GO:0046483,GO:0071704,GO:0090304,GO:0090305,GO:0097159,GO:…											Viridiplantae	37QEF@33090,3GD1P@35493,KOG4197@1,KOG4197@2759	NA|NA|NA	S	Pentatricopeptide repeat-containing protein
Cc.04G0040890.mrna1	4098.XP_009627476.1	6.5e-25	121.3	Streptophyta				ko:K07466	ko03030,ko03420,ko03430,ko03440,ko03460,map03030,map03420,map03430,map03440,map03460	M00288			ko00000,ko00001,ko00002,ko03000,ko03032,ko03400				Viridiplantae	3808Z@33090,3GPZK@35493,COG1599@1,KOG0851@2759	NA|NA|NA	L	DNA recombination
Cc.05G0020920.mrna1	4098.XP_009597492.1	5.3e-08	64.3	Streptophyta				ko:K07466	ko03030,ko03420,ko03430,ko03440,ko03460,map03030,map03420,map03430,map03440,map03460	M00288			ko00000,ko00001,ko00002,ko03000,ko03032,ko03400				Viridiplantae	3808Z@33090,3GPZK@35493,COG1599@1,KOG0851@2759	NA|NA|NA	L	DNA recombination
Cc.06G0019290.mrna1	3880.AES89108	3.2e-17	95.1	Streptophyta				ko:K07466	ko03030,ko03420,ko03430,ko03440,ko03460,map03030,map03420,map03430,map03440,map03460	M00288			ko00000,ko00001,ko00002,ko03000,ko03032,ko03400				Viridiplantae	380DX@33090,3GMF9@35493,COG1599@1,KOG0851@2759	NA|NA|NA	L	DNA recombination
Cc.04G0040900.mrna1	4432.XP_010268754.1	3.6e-22	112.5	Streptophyta													Viridiplantae	2EN59@1,2SRNH@2759,3809S@33090,3GQ7Q@35493	NA|NA|NA	S	F-box kelch-repeat protein At1g57790-like
Cc.07G0033750.mrna1	71139.XP_010047328.1	5.4e-38	163.7	Streptophyta				ko:K06268	ko04010,ko04020,ko04022,ko04114,ko04218,ko04310,ko04360,ko04370,ko04380,ko04650,ko04658,ko04659,ko04660,ko04662,ko04720,ko04724,ko04921,ko04922,ko04924,ko05010,ko05014,ko05031,ko05152,ko05166,ko05167,map04010,map04020,map04022,map04114,map04218,map04310,map04360,map04370,map04380,map04650,map04658,map04659,map04660,map04662,map04720,map04724,map04921,map04922,map04924,map05010,map05014,map05031,m…				ko00000,ko00001,ko01009				Viridiplantae	37K75@33090,3GBYF@35493,COG5126@1,KOG0034@2759	NA|NA|NA	T	calcineurin b-like protein
Cc.04G0040920.mrna1	4537.OPUNC01G10190.1	1.7e-49	203.8	Poales				ko:K12855	ko03040,map03040	M00354			ko00000,ko00001,ko00002,ko03041				Viridiplantae	37MES@33090,3GGG5@35493,3I3JT@38820,3KTJU@4447,KOG0495@1,KOG0495@2759	NA|NA|NA	A	PRP1 splicing factor, N-terminal
Cc.04G0040930.mrna1	3641.EOY01696	6.6e-52	211.1	Streptophyta													Viridiplantae	295HM@1,2RCFP@2759,37NF4@33090,3GG91@35493	NA|NA|NA	S	Wall-associated receptor kinase galacturonan-binding
Cc.04G0040950.mrna1	3641.EOY01697	4.9e-67	260.8	Streptophyta		GO:0003674,GO:0003676,GO:0003723,GO:0003824,GO:0004518,GO:0004519,GO:0005488,GO:0005575,GO:0005622,GO:0005623,GO:0006139,GO:0006725,GO:0006807,GO:0008150,GO:0008152,GO:0009451,GO:0009987,GO:0016070,GO:0016787,GO:0016788,GO:0034641,GO:0043170,GO:0043226,GO:0043227,GO:0043229,GO:0043231,GO:0043412,GO:0044237,GO:0044238,GO:0044424,GO:0044464,GO:0046483,GO:0071704,GO:0090304,GO:0090305,GO:0097159,GO:…											Viridiplantae	28JX3@1,2QSBB@2759,37QK9@33090,3GCWZ@35493	NA|NA|NA	S	Pentatricopeptide repeat-containing protein
Cc.04G0040960.mrna1	981085.XP_010091572.1	4.7e-62	244.2	fabids													Viridiplantae	37JRA@33090,3G8C6@35493,4JI8B@91835,KOG4249@1,KOG4249@2759	NA|NA|NA	S	UPF0420 protein C16orf58 homolog
Cc.04G0040970.mrna1	3641.EOY02036	3.4e-170	605.9	Streptophyta													Viridiplantae	37KFH@33090,3GAC7@35493,COG0517@1,KOG1764@2759	NA|NA|NA	C	snf1-related protein kinase regulatory subunit
Cc.04G0040980.mrna1	3641.EOY02040	1e-233	815.8	Streptophyta				ko:K16297					ko00000,ko01000,ko01002				Viridiplantae	37NVD@33090,3G88T@35493,COG2939@1,KOG1282@2759	NA|NA|NA	O	Belongs to the peptidase S10 family
Cc.04G0040990.mrna1	29730.Gorai.013G077300.1	1.9e-97	362.5	Streptophyta													Viridiplantae	28J9H@1,2QRN8@2759,37SJR@33090,3G7GZ@35493	NA|NA|NA	S	Protein of unknown function (DUF1664)
Cc.04G0041000.mrna1	3641.EOY02045	1.3e-105	389.4	Streptophyta	WHY1	GO:0000018,GO:0000229,GO:0003674,GO:0003676,GO:0003677,GO:0003697,GO:0003700,GO:0003723,GO:0003729,GO:0005488,GO:0005575,GO:0005622,GO:0005623,GO:0005694,GO:0005737,GO:0006139,GO:0006259,GO:0006281,GO:0006355,GO:0006725,GO:0006807,GO:0006950,GO:0006952,GO:0006974,GO:0008150,GO:0008152,GO:0009295,GO:0009507,GO:0009508,GO:0009532,GO:0009536,GO:0009570,GO:0009605,GO:0009607,GO:0009620,GO:0009889,GO:…											Viridiplantae	28JD3@1,2QRRY@2759,37MMD@33090,3G9EN@35493	NA|NA|NA	K	Single-stranded DNA-binding protein WHY1
Cc.04G0041010.mrna1	3641.EOY02048	6.4e-129	467.6	Streptophyta													Viridiplantae	2CN53@1,2QTY0@2759,37NX5@33090,3GBHH@35493	NA|NA|NA	S	Zinc knuckle (CCHC-type) family protein
Cc.04G0041020.mrna1	3641.EOY02049	4.4e-169	600.9	Streptophyta		GO:0003674,GO:0003676,GO:0003677,GO:0003700,GO:0005488,GO:0006109,GO:0006110,GO:0006140,GO:0006355,GO:0006629,GO:0006638,GO:0006639,GO:0006641,GO:0008150,GO:0008152,GO:0008610,GO:0009058,GO:0009743,GO:0009744,GO:0009889,GO:0009891,GO:0009893,GO:0009894,GO:0009987,GO:0010033,GO:0010468,GO:0010556,GO:0010557,GO:0010604,GO:0019219,GO:0019220,GO:0019222,GO:0019432,GO:0030808,GO:0030811,GO:0031323,GO:…		ko:K09285					ko00000,ko03000				Viridiplantae	28IJ6@1,2QQW2@2759,37INZ@33090,3GGK4@35493	NA|NA|NA	K	ethylene-responsive transcription factor
Cc.04G0041030.mrna1	3641.EOY02050	3e-187	661.4	Streptophyta		GO:0003674,GO:0003824,GO:0008150,GO:0009664,GO:0009987,GO:0016043,GO:0016829,GO:0016835,GO:0016837,GO:0030570,GO:0045229,GO:0071554,GO:0071555,GO:0071669,GO:0071840	4.2.2.2	ko:K01728	ko00040,ko02024,map00040,map02024		R02361,R06240	RC00049,RC00705	ko00000,ko00001,ko01000				Viridiplantae	2QQE2@2759,37MWG@33090,3G8Z1@35493,COG3866@1	NA|NA|NA	G	Pectate lyase
Cc.04G0041040.mrna1	3641.EOY02050	4.3e-194	684.1	Streptophyta		GO:0003674,GO:0003824,GO:0008150,GO:0009664,GO:0009987,GO:0016043,GO:0016829,GO:0016835,GO:0016837,GO:0030570,GO:0045229,GO:0071554,GO:0071555,GO:0071669,GO:0071840	4.2.2.2	ko:K01728	ko00040,ko02024,map00040,map02024		R02361,R06240	RC00049,RC00705	ko00000,ko00001,ko01000				Viridiplantae	2QQE2@2759,37MWG@33090,3G8Z1@35493,COG3866@1	NA|NA|NA	G	Pectate lyase
Cc.04G0041050.mrna1	3641.EOY02050	7.3e-194	683.3	Streptophyta		GO:0003674,GO:0003824,GO:0008150,GO:0009664,GO:0009987,GO:0016043,GO:0016829,GO:0016835,GO:0016837,GO:0030570,GO:0045229,GO:0071554,GO:0071555,GO:0071669,GO:0071840	4.2.2.2	ko:K01728	ko00040,ko02024,map00040,map02024		R02361,R06240	RC00049,RC00705	ko00000,ko00001,ko01000				Viridiplantae	2QQE2@2759,37MWG@33090,3G8Z1@35493,COG3866@1	NA|NA|NA	G	Pectate lyase
Cc.04G0041070.mrna1	3641.EOY02051	2.1e-170	606.3	Streptophyta	AMY5	GO:0000272,GO:0003674,GO:0003824,GO:0004553,GO:0004556,GO:0005575,GO:0005622,GO:0005623,GO:0005737,GO:0005975,GO:0005976,GO:0005982,GO:0005983,GO:0005984,GO:0005985,GO:0005987,GO:0006073,GO:0008150,GO:0008152,GO:0009056,GO:0009057,GO:0009251,GO:0009311,GO:0009313,GO:0009507,GO:0009532,GO:0009536,GO:0009570,GO:0009987,GO:0016052,GO:0016160,GO:0016787,GO:0016798,GO:0043170,GO:0043226,GO:0043227,GO:…	3.2.1.1	ko:K01176	ko00500,ko01100,ko04973,map00500,map01100,map04973		R02108,R02112,R11262		ko00000,ko00001,ko01000		GH13		Viridiplantae	37PQW@33090,3G7YE@35493,COG0366@1,KOG0471@2759	NA|NA|NA	G	alpha-amylase 3
Cc.04G0041080.mrna1	29730.Gorai.005G139100.1	2.2e-119	435.3	Streptophyta		GO:0003674,GO:0005215,GO:0005216,GO:0005244,GO:0005253,GO:0005575,GO:0005622,GO:0005623,GO:0005737,GO:0005739,GO:0005740,GO:0005741,GO:0006810,GO:0006811,GO:0006820,GO:0008150,GO:0008308,GO:0008509,GO:0009526,GO:0009527,GO:0009536,GO:0015075,GO:0015103,GO:0015267,GO:0015318,GO:0015698,GO:0016020,GO:0016021,GO:0019867,GO:0022803,GO:0022832,GO:0022836,GO:0022838,GO:0022839,GO:0022857,GO:0031090,GO:…		ko:K15040	ko04020,ko04022,ko04216,ko04217,ko04218,ko04621,ko04979,ko05012,ko05016,ko05166,map04020,map04022,map04216,map04217,map04218,map04621,map04979,map05012,map05016,map05166				ko00000,ko00001,ko02000,ko03029	1.B.8.1			Viridiplantae	37II4@33090,3GBJ6@35493,KOG3126@1,KOG3126@2759	NA|NA|NA	P	Mitochondrial outer membrane protein porin
Cc.04G0041090.mrna1	3641.EOY02055	2.8e-147	528.1	Streptophyta		GO:0003674,GO:0005488,GO:0005515,GO:0005575,GO:0005622,GO:0005623,GO:0005737,GO:0005773,GO:0005774,GO:0005886,GO:0005911,GO:0009506,GO:0009507,GO:0009536,GO:0016020,GO:0019899,GO:0019900,GO:0019901,GO:0030054,GO:0031090,GO:0043226,GO:0043227,GO:0043229,GO:0043231,GO:0043424,GO:0044422,GO:0044424,GO:0044437,GO:0044444,GO:0044446,GO:0044464,GO:0055044,GO:0071944,GO:0098588,GO:0098805											Viridiplantae	37M98@33090,3G8H0@35493,COG0330@1,KOG2620@2759	NA|NA|NA	C	Hypersensitive-induced response protein
Cc.01G0019180.mrna1	3641.EOY02055	8.9e-99	366.3	Streptophyta		GO:0003674,GO:0005488,GO:0005515,GO:0005575,GO:0005622,GO:0005623,GO:0005737,GO:0005773,GO:0005774,GO:0005886,GO:0005911,GO:0009506,GO:0009507,GO:0009536,GO:0016020,GO:0019899,GO:0019900,GO:0019901,GO:0030054,GO:0031090,GO:0043226,GO:0043227,GO:0043229,GO:0043231,GO:0043424,GO:0044422,GO:0044424,GO:0044437,GO:0044444,GO:0044446,GO:0044464,GO:0055044,GO:0071944,GO:0098588,GO:0098805											Viridiplantae	37M98@33090,3G8H0@35493,COG0330@1,KOG2620@2759	NA|NA|NA	C	Hypersensitive-induced response protein
Cc.04G0041100.mrna1	3641.EOY02057	2.2e-170	605.1	Streptophyta													Viridiplantae	28M63@1,2QTNU@2759,37RB0@33090,3GFBY@35493	NA|NA|NA	S	BEST Arabidopsis thaliana protein match is
Cc.04G0041110.mrna1	3641.EOY02060	2.1e-251	874.8	Streptophyta													Viridiplantae	37NZN@33090,3G79Y@35493,COG0515@1,KOG1187@2759	NA|NA|NA	T	belongs to the protein kinase superfamily
Cc.04G0041120.mrna1	3641.EOY02063	0.0	1131.7	Streptophyta													Viridiplantae	28NT1@1,2QVCZ@2759,37N9B@33090,3G83M@35493	NA|NA|NA
Cc.04G0041130.mrna1	29730.Gorai.005G139000.1	4.1e-184	651.0	Streptophyta													Viridiplantae	2QPWT@2759,37HIE@33090,3G74V@35493,COG2202@1	NA|NA|NA	T	Protein TWIN LOV
Cc.04G0041150.mrna1	29730.Gorai.013G078600.1	7.5e-287	992.6	Streptophyta		GO:0003674,GO:0005215,GO:0005319,GO:0005342,GO:0005575,GO:0005623,GO:0005886,GO:0006810,GO:0006811,GO:0006820,GO:0006869,GO:0008028,GO:0008150,GO:0008509,GO:0008514,GO:0009605,GO:0009607,GO:0009624,GO:0010119,GO:0010876,GO:0015075,GO:0015318,GO:0015665,GO:0015711,GO:0015718,GO:0015849,GO:0015850,GO:0016020,GO:0022857,GO:0033036,GO:0034220,GO:0043207,GO:0044464,GO:0046864,GO:0046865,GO:0046942,GO:…		ko:K14638					ko00000,ko02000	2.A.17.3			Viridiplantae	37P2Q@33090,3GAT3@35493,COG3104@1,KOG1237@2759	NA|NA|NA	E	Protein NRT1 PTR FAMILY
Cc.04G0041160.mrna1	29730.Gorai.013G076200.1	1.8e-17	94.7	Streptophyta													Viridiplantae	2E99A@1,2SFNC@2759,37XNZ@33090,3GMRI@35493	NA|NA|NA	S	CPuORF53
Cc.04G0041170.mrna1	29730.Gorai.007G368700.1	0.0	1524.6	Streptophyta		GO:0000272,GO:0003674,GO:0003824,GO:0004553,GO:0005575,GO:0005576,GO:0005618,GO:0005622,GO:0005623,GO:0005737,GO:0005911,GO:0005975,GO:0005976,GO:0006073,GO:0008150,GO:0008152,GO:0009044,GO:0009056,GO:0009057,GO:0009505,GO:0009506,GO:0009507,GO:0009536,GO:0009987,GO:0010035,GO:0010038,GO:0010383,GO:0010410,GO:0010411,GO:0016052,GO:0016787,GO:0016798,GO:0030054,GO:0030312,GO:0042221,GO:0043170,GO:…	3.2.1.177,3.2.1.20	ko:K01187,ko:K15925	ko00052,ko00500,ko01100,map00052,map00500,map01100		R00028,R00801,R00802,R06087,R06088	RC00028,RC00049,RC00077	ko00000,ko00001,ko01000		GH31		Viridiplantae	37JAX@33090,3GDDI@35493,COG1501@1,KOG1065@2759	NA|NA|NA	G	Belongs to the glycosyl hydrolase 31 family
Cc.04G0041180.mrna1	3641.EOY02077	1.1e-24	119.4	Streptophyta													Viridiplantae	2E24G@1,2S9D3@2759,37XCT@33090,3GM9E@35493	NA|NA|NA
Cc.04G0041190.mrna1	4155.Migut.E00332.1.p	1.3e-07	62.8	asterids													Viridiplantae	2918Y@1,2R84V@2759,388CP@33090,3GWHA@35493,44UHS@71274	NA|NA|NA
Cc.04G0041200.mrna1	3641.EOY02079	4.7e-76	290.8	Streptophyta													Viridiplantae	37VQ3@33090,3GJHK@35493,KOG0667@1,KOG0670@2759	NA|NA|NA	A	protein kinase activity
Cc.04G0041210.mrna1	3641.EOY02081	5.4e-148	530.8	Streptophyta				ko:K10839	ko03420,ko04141,map03420,map04141				ko00000,ko00001,ko03051,ko03400				Viridiplantae	37P4K@33090,3G7GW@35493,COG5272@1,KOG0011@2759	NA|NA|NA	O	ubiquitin
Cc.01G0037060.mrna1	3847.GLYMA15G00430.2	7.8e-20	103.2	fabids		GO:0003674,GO:0005488,GO:0005515,GO:0005575,GO:0005622,GO:0005623,GO:0005634,GO:0005737,GO:0031593,GO:0032182,GO:0043130,GO:0043226,GO:0043227,GO:0043229,GO:0043231,GO:0044424,GO:0044464,GO:0044877,GO:0070628,GO:0140030		ko:K10839	ko03420,ko04141,map03420,map04141				ko00000,ko00001,ko03051,ko03400				Viridiplantae	37R56@33090,3G8GP@35493,4JIVC@91835,COG5272@1,KOG0011@2759	NA|NA|NA	L	DNA repair protein
Cc.04G0041220.mrna1	3827.XP_004493331.1	0.0	1331.6	fabids		GO:0005575,GO:0005622,GO:0005623,GO:0005886,GO:0008150,GO:0010336,GO:0016020,GO:0031982,GO:0042592,GO:0043226,GO:0043227,GO:0043229,GO:0044424,GO:0044464,GO:0048878,GO:0050801,GO:0055081,GO:0055088,GO:0065007,GO:0065008,GO:0071944,GO:0097708		ko:K14638					ko00000,ko02000	2.A.17.3			Viridiplantae	37S1F@33090,3G8W5@35493,4JJAS@91835,COG3104@1,KOG1237@2759	NA|NA|NA	E	nitrite transporter
Cc.05G0014150.mrna1	29730.Gorai.005G138800.1	8e-146	523.5	Streptophyta				ko:K14638					ko00000,ko02000	2.A.17.3			Viridiplantae	37P9U@33090,3GF3N@35493,COG3104@1,KOG1237@2759	NA|NA|NA	E	Protein NRT1 PTR FAMILY
Cc.04G0041230.mrna1	29730.Gorai.013G077100.1	4e-177	627.9	Streptophyta			2.3.1.12	ko:K00627	ko00010,ko00020,ko00620,ko01100,ko01110,ko01120,ko01130,ko01200,map00010,map00020,map00620,map01100,map01110,map01120,map01130,map01200	M00307	R00209,R02569	RC00004,RC02742,RC02857	br01601,ko00000,ko00001,ko00002,ko01000				Viridiplantae	37IG4@33090,3GB9V@35493,COG0508@1,KOG0557@2759	NA|NA|NA	C	acetyltransferase component of pyruvate dehydrogenase complex
Cc.06G0026090.mrna1	2711.XP_006484453.1	3.6e-22	110.5	Streptophyta			2.3.1.12	ko:K00627	ko00010,ko00020,ko00620,ko01100,ko01110,ko01120,ko01130,ko01200,map00010,map00020,map00620,map01100,map01110,map01120,map01130,map01200	M00307	R00209,R02569	RC00004,RC02742,RC02857	br01601,ko00000,ko00001,ko00002,ko01000				Viridiplantae	37IG4@33090,3GB9V@35493,COG0508@1,KOG0557@2759	NA|NA|NA	C	acetyltransferase component of pyruvate dehydrogenase complex
Cc.04G0041240.mrna1	3641.EOX97245	2.4e-42	179.1	Streptophyta		GO:0000003,GO:0003006,GO:0003674,GO:0003700,GO:0005575,GO:0005622,GO:0005623,GO:0005634,GO:0006355,GO:0007275,GO:0008150,GO:0009791,GO:0009888,GO:0009889,GO:0009960,GO:0010154,GO:0010468,GO:0010556,GO:0010817,GO:0019219,GO:0019222,GO:0022414,GO:0031323,GO:0031326,GO:0032501,GO:0032502,GO:0032879,GO:0043226,GO:0043227,GO:0043229,GO:0043231,GO:0044424,GO:0044464,GO:0048316,GO:0048608,GO:0048731,GO:…		ko:K09260,ko:K12412	ko04011,ko04013,ko04022,ko04111,ko04371,ko05418,map04011,map04013,map04022,map04111,map04371,map05418				ko00000,ko00001,ko03000,ko03021				Viridiplantae	37U27@33090,3GJG3@35493,COG5068@1,KOG0014@2759	NA|NA|NA	K	Agamous-like MADS-box protein
Cc.04G0007650.mrna1	57918.XP_004294548.1	8.9e-14	82.4	fabids		GO:0003674,GO:0003700,GO:0005575,GO:0005622,GO:0005623,GO:0005634,GO:0006355,GO:0007275,GO:0008150,GO:0009553,GO:0009559,GO:0009561,GO:0009889,GO:0009987,GO:0010468,GO:0010556,GO:0019219,GO:0019222,GO:0030154,GO:0031323,GO:0031326,GO:0032501,GO:0032502,GO:0043076,GO:0043078,GO:0043226,GO:0043227,GO:0043229,GO:0043231,GO:0044424,GO:0044464,GO:0048229,GO:0048856,GO:0048869,GO:0050789,GO:0050794,GO:…		ko:K04454,ko:K09260	ko04010,ko04013,ko04022,ko04371,ko04921,ko05202,ko05418,map04010,map04013,map04022,map04371,map04921,map05202,map05418				ko00000,ko00001,ko03000				Viridiplantae	37U27@33090,3GJG3@35493,4JU8B@91835,COG5068@1,KOG0014@2759	NA|NA|NA	K	Agamous-like MADS-box protein
Cc.05G0011430.mrna1	3760.EMJ28900	2.6e-44	184.1	fabids		GO:0000003,GO:0003002,GO:0003006,GO:0003674,GO:0003700,GO:0005575,GO:0005622,GO:0005623,GO:0005634,GO:0006355,GO:0007275,GO:0007389,GO:0008150,GO:0008152,GO:0009058,GO:0009653,GO:0009790,GO:0009791,GO:0009793,GO:0009812,GO:0009813,GO:0009888,GO:0009889,GO:0009965,GO:0010016,GO:0010051,GO:0010087,GO:0010154,GO:0010305,GO:0010468,GO:0010556,GO:0010588,GO:0019219,GO:0019222,GO:0022414,GO:0022622,GO:…											Viridiplantae	37R3Z@33090,3G7F1@35493,4JD7V@91835,KOG1721@1,KOG1721@2759	NA|NA|NA	K	Protein TRANSPARENT TESTA
Cc.04G0041250.mrna1	3641.EOY02091	1.4e-215	755.7	Streptophyta				ko:K09338					ko00000,ko03000				Viridiplantae	28KJQ@1,2QT14@2759,37R98@33090,3GDHY@35493	NA|NA|NA	S	Agenet domain-containing protein bromo-adjacent homology (BAH) domain-containing protein
Cc.04G0041260.mrna1	3641.EOY02095	2.4e-61	242.3	Streptophyta													Viridiplantae	2E00S@1,2S7GR@2759,37WRM@33090,3GM0J@35493	NA|NA|NA
Cc.04G0041270.mrna1	29730.Gorai.013G081700.1	1.2e-235	823.2	Streptophyta			2.7.11.1	ko:K08827					ko00000,ko01000,ko01001,ko03041				Viridiplantae	37P0V@33090,3GF9U@35493,KOG0667@1,KOG0670@2759	NA|NA|NA	T	serine threonine-protein kinase
Cc.04G0041310.mrna1	3641.EOY02097	2.3e-147	528.9	Streptophyta				ko:K19476	ko04144,map04144				ko00000,ko00001				Viridiplantae	37S6B@33090,3GF7Y@35493,KOG2027@1,KOG2027@2759	NA|NA|NA	Z	Regulator of Vps4 activity in the MVB pathway protein
Cc.04G0041320.mrna1	3641.EOY02099	4.3e-103	380.9	Streptophyta	Hop2	GO:0000003,GO:0000280,GO:0006139,GO:0006259,GO:0006310,GO:0006725,GO:0006807,GO:0006996,GO:0007049,GO:0007059,GO:0007127,GO:0007129,GO:0007131,GO:0008150,GO:0008152,GO:0009987,GO:0016043,GO:0022402,GO:0022414,GO:0022607,GO:0034641,GO:0035825,GO:0043170,GO:0044085,GO:0044237,GO:0044238,GO:0044260,GO:0045132,GO:0045143,GO:0046483,GO:0048285,GO:0051026,GO:0051276,GO:0051321,GO:0061982,GO:0070192,GO:…		ko:K06695					ko00000,ko03051				Viridiplantae	37NWW@33090,3GFVC@35493,KOG4603@1,KOG4603@2759	NA|NA|NA	T	Homologous-pairing protein 2 homolog
Cc.04G0041330.mrna1	3641.EOY02100	5.6e-157	560.5	Streptophyta													Viridiplantae	2CMP3@1,2QR51@2759,37NM7@33090,3G8N5@35493	NA|NA|NA
Cc.01G0015590.mrna1	29730.Gorai.012G052200.1	2.5e-21	107.5	Streptophyta													Viridiplantae	2CMP3@1,2QR51@2759,37NM7@33090,3G8N5@35493	NA|NA|NA
Cc.04G0041340.mrna1	3641.EOY02101	2.3e-56	225.3	Streptophyta				ko:K19032					br01610,ko00000,ko03011				Viridiplantae	2C5W0@1,2RZ7G@2759,37UYQ@33090,3GXCD@35493	NA|NA|NA	J	RIBOSOMAL protein
Cc.01G0037040.mrna1	3988.XP_002529130.1	2.2e-44	184.5	fabids				ko:K19032					br01610,ko00000,ko03011				Viridiplantae	2C5W0@1,2RZ7G@2759,37UYQ@33090,3GXCD@35493,4JW4Y@91835	NA|NA|NA	J	Plastid and cyanobacterial ribosomal protein (PSRP-3 / Ycf65)
Cc.04G0041350.mrna1	3641.EOY02102	1.7e-251	875.2	Streptophyta													Viridiplantae	37N0B@33090,3GHM1@35493,KOG4711@1,KOG4711@2759	NA|NA|NA	S	aluminum-activated malate transporter
Cc.04G0041360.mrna1	4641.GSMUA_AchrUn_randomP25680_001	3.1e-68	266.2	Liliopsida				ko:K03456	ko03015,ko04071,ko04111,ko04113,ko04114,ko04151,ko04152,ko04261,ko04350,ko04390,ko04391,ko04530,ko04728,ko04730,ko05142,ko05160,ko05165,map03015,map04071,map04111,map04113,map04114,map04151,map04152,map04261,map04350,map04390,map04391,map04530,map04728,map04730,map05142,map05160,map05165				ko00000,ko00001,ko01009,ko03036				Viridiplantae	37KF2@33090,3GAGK@35493,3KNIK@4447,KOG0211@1,KOG0211@2759	NA|NA|NA	T	Serine threonine-protein phosphatase 2A 65 kDa regulatory subunit A beta isoform
Cc.04G0041370.mrna1	29730.Gorai.008G184600.1	5.6e-96	357.5	Streptophyta		GO:0003674,GO:0003824,GO:0008150,GO:0008152,GO:0009056,GO:0016787											Viridiplantae	37MSW@33090,3G9YR@35493,COG0657@1,KOG1515@2759	NA|NA|NA	V	Carboxylesterase
Cc.04G0041380.mrna1	4432.XP_010265360.1	9.2e-61	241.1	Streptophyta		GO:0000003,GO:0003006,GO:0007275,GO:0007276,GO:0008150,GO:0008285,GO:0009555,GO:0009987,GO:0019953,GO:0022412,GO:0022414,GO:0030154,GO:0032501,GO:0032502,GO:0032504,GO:0042127,GO:0044703,GO:0048229,GO:0048232,GO:0048235,GO:0048519,GO:0048523,GO:0048609,GO:0048856,GO:0048869,GO:0050789,GO:0050794,GO:0051704,GO:0055046,GO:0065007											Viridiplantae	2E0DQ@1,2S7UD@2759,37UTH@33090,3GJ15@35493	NA|NA|NA	S	Protein PLANT CADMIUM RESISTANCE
Cc.04G0041390.mrna1	29730.Gorai.008G184800.1	5.2e-66	258.1	Streptophyta													Viridiplantae	2CXV6@1,2S00T@2759,37UG0@33090,3GQEV@35493	NA|NA|NA	S	Protein PLANT CADMIUM RESISTANCE
Cc.04G0041400.mrna1	3641.EOY02112	5.1e-214	750.4	Streptophyta		GO:0003674,GO:0003676,GO:0003677,GO:0003700,GO:0005488,GO:0005575,GO:0005622,GO:0005623,GO:0005634,GO:0006355,GO:0008150,GO:0009889,GO:0009909,GO:0010468,GO:0010556,GO:0019219,GO:0019222,GO:0031323,GO:0031326,GO:0043226,GO:0043227,GO:0043229,GO:0043231,GO:0044424,GO:0044464,GO:0048580,GO:0048831,GO:0050789,GO:0050793,GO:0050794,GO:0051171,GO:0051239,GO:0051252,GO:0060255,GO:0065007,GO:0080090,GO:…		ko:K14431	ko04075,map04075				ko00000,ko00001,ko03000				Viridiplantae	2CNHP@1,2QWDU@2759,37M1Q@33090,3GDIC@35493	NA|NA|NA	K	Transcription factor
Cc.04G0041420.mrna1	3641.EOY02114	9.9e-272	942.2	Streptophyta													Viridiplantae	37MFX@33090,3G83V@35493,KOG1362@1,KOG1362@2759	NA|NA|NA	I	Belongs to the CTL (choline transporter-like) family
Cc.04G0041430.mrna1	3641.EOY02115	8.4e-139	500.4	Streptophyta													Viridiplantae	37K0Y@33090,3GB91@35493,KOG1339@1,KOG1339@2759	NA|NA|NA	O	Belongs to the peptidase A1 family
Cc.04G0041440.mrna1	29730.Gorai.013G080800.1	4.5e-98	365.2	Streptophyta		GO:0008150,GO:0009628,GO:0050896,GO:0080167											Viridiplantae	37K8U@33090,3GC4P@35493,COG2119@1,KOG2881@2759	NA|NA|NA	S	GDT1-like protein
Cc.04G0041450.mrna1	3641.EOY02119	4.3e-80	303.9	Streptophyta				ko:K06891					ko00000				Viridiplantae	2RY43@2759,37U4M@33090,3GI7N@35493,COG2127@1	NA|NA|NA	S	ATP-dependent Clp protease adapter protein
Cc.04G0041470.mrna1	3641.EOY02123	2.9e-295	1021.1	Streptophyta		GO:0000902,GO:0000904,GO:0001101,GO:0003674,GO:0003676,GO:0003677,GO:0003712,GO:0003713,GO:0005488,GO:0005575,GO:0005622,GO:0005623,GO:0005634,GO:0005654,GO:0006355,GO:0006950,GO:0006952,GO:0007154,GO:0007165,GO:0007602,GO:0008150,GO:0009314,GO:0009416,GO:0009581,GO:0009582,GO:0009583,GO:0009585,GO:0009605,GO:0009607,GO:0009620,GO:0009628,GO:0009639,GO:0009653,GO:0009719,GO:0009725,GO:0009753,GO:…		ko:K15168					ko00000,ko03021				Viridiplantae	2CMPT@1,2QR8W@2759,37KDT@33090,3G864@35493	NA|NA|NA	S	mediator of RNA polymerase II transcription subunit
Cc.04G0041480.mrna1	3641.EOY02126	7e-173	614.4	Streptophyta													Viridiplantae	2QQUU@2759,37MMH@33090,3GCQ1@35493,COG2220@1	NA|NA|NA	S	Metallo-hydrolase oxidoreductase superfamily protein
Cc.04G0041490.mrna1	3641.EOY02128	1.6e-128	466.1	Streptophyta	NIGT1	GO:0000156,GO:0000160,GO:0001101,GO:0001763,GO:0003674,GO:0003676,GO:0003677,GO:0003700,GO:0005488,GO:0005575,GO:0005622,GO:0005623,GO:0005634,GO:0006355,GO:0006950,GO:0007154,GO:0007165,GO:0007275,GO:0008150,GO:0009267,GO:0009414,GO:0009415,GO:0009605,GO:0009628,GO:0009653,GO:0009719,GO:0009725,GO:0009735,GO:0009736,GO:0009737,GO:0009755,GO:0009787,GO:0009788,GO:0009888,GO:0009889,GO:0009890,GO:…											Viridiplantae	28J99@1,2QSXV@2759,37RQ3@33090,3GBJD@35493	NA|NA|NA	K	transcription factor
Cc.04G0041500.mrna1	3641.EOY02131	7.9e-104	383.6	Streptophyta		GO:0000003,GO:0003002,GO:0003006,GO:0003674,GO:0003700,GO:0005575,GO:0005622,GO:0005623,GO:0005634,GO:0006355,GO:0007275,GO:0007389,GO:0008150,GO:0008152,GO:0009058,GO:0009653,GO:0009790,GO:0009791,GO:0009793,GO:0009812,GO:0009813,GO:0009888,GO:0009889,GO:0009965,GO:0010016,GO:0010051,GO:0010087,GO:0010154,GO:0010305,GO:0010468,GO:0010556,GO:0010588,GO:0019219,GO:0019222,GO:0022414,GO:0022622,GO:…											Viridiplantae	37R3Z@33090,3G7F1@35493,KOG1721@1,KOG1721@2759	NA|NA|NA	S	Protein TRANSPARENT TESTA
Cc.04G0018030.mrna1	4565.Traes_1AL_D3485D1FF.1	1.6e-30	137.9	Poales		GO:0003674,GO:0003700,GO:0005575,GO:0005622,GO:0005623,GO:0005634,GO:0006355,GO:0008150,GO:0008152,GO:0009058,GO:0009812,GO:0009813,GO:0009889,GO:0010468,GO:0010556,GO:0019219,GO:0019222,GO:0031323,GO:0031326,GO:0043226,GO:0043227,GO:0043229,GO:0043231,GO:0044424,GO:0044464,GO:0050789,GO:0050794,GO:0051171,GO:0051252,GO:0060255,GO:0065007,GO:0071704,GO:0080090,GO:0140110,GO:1901576,GO:1903506,GO:…											Viridiplantae	37KFJ@33090,3G9W8@35493,3I5HW@38820,3KR6C@4447,KOG1721@1,KOG1721@2759	NA|NA|NA	S	zinc finger
Cc.04G0041510.mrna1	29730.Gorai.008G185700.1	3.6e-186	657.5	Streptophyta		GO:0005575,GO:0005622,GO:0005623,GO:0005737,GO:0005739,GO:0006464,GO:0006807,GO:0008150,GO:0008152,GO:0009507,GO:0009536,GO:0009987,GO:0019538,GO:0031365,GO:0036211,GO:0043170,GO:0043226,GO:0043227,GO:0043229,GO:0043231,GO:0043412,GO:0044237,GO:0044238,GO:0044260,GO:0044267,GO:0044424,GO:0044444,GO:0044464,GO:0071704,GO:1901564	3.4.11.18	ko:K01265					ko00000,ko01000,ko01002				Viridiplantae	37N0K@33090,3GG70@35493,COG0024@1,KOG2738@2759	NA|NA|NA	O	Removes the N-terminal methionine from nascent proteins. The N-terminal methionine is often cleaved when the second residue in the primary sequence is small and uncharged (Met-Ala-, Cys, Gly, Pro, Ser, Thr, or Val)
Cc.04G0041520.mrna1	3641.EOY02135	3.1e-96	358.2	Streptophyta			2.4.1.218	ko:K08237					ko00000,ko01000,ko01003		GT1		Viridiplantae	37NUJ@33090,3G9D7@35493,KOG1192@1,KOG1192@2759	NA|NA|NA	CG	Belongs to the UDP-glycosyltransferase family
Cc.04G0041530.mrna1	3641.EOY02136	2.3e-177	628.2	Streptophyta	RAV1	GO:0000003,GO:0001067,GO:0003006,GO:0003674,GO:0003676,GO:0003677,GO:0003700,GO:0005488,GO:0005575,GO:0005622,GO:0005623,GO:0005634,GO:0006355,GO:0007275,GO:0008150,GO:0009314,GO:0009416,GO:0009628,GO:0009648,GO:0009719,GO:0009725,GO:0009741,GO:0009791,GO:0009889,GO:0009890,GO:0009892,GO:0009909,GO:0009910,GO:0010033,GO:0010228,GO:0010468,GO:0010556,GO:0010558,GO:0010605,GO:0010629,GO:0014070,GO:…		ko:K09287					ko00000,ko03000				Viridiplantae	28JGD@1,2QRVI@2759,37RAH@33090,3GA43@35493	NA|NA|NA	K	AP2 ERF and B3 domain-containing transcription
Cc.04G0041540.mrna1	29730.Gorai.005G138000.1	2.3e-176	625.2	Streptophyta													Viridiplantae	37K1B@33090,3GBGR@35493,COG4886@1,KOG0619@2759	NA|NA|NA	S	leucine-rich repeat receptor-like serine threonine-protein kinase
Cc.04G0041550.mrna1	3641.EOY02142	2.5e-249	867.8	Streptophyta		GO:0003674,GO:0003824,GO:0004672,GO:0004674,GO:0005575,GO:0005622,GO:0005623,GO:0005737,GO:0006464,GO:0006468,GO:0006793,GO:0006796,GO:0006807,GO:0007623,GO:0008150,GO:0008152,GO:0009314,GO:0009416,GO:0009507,GO:0009536,GO:0009579,GO:0009628,GO:0009642,GO:0009643,GO:0009987,GO:0010109,GO:0016020,GO:0016301,GO:0016310,GO:0016740,GO:0016772,GO:0016773,GO:0019222,GO:0019538,GO:0031323,GO:0034357,GO:…											Viridiplantae	37MQP@33090,3GC4U@35493,KOG0594@1,KOG0594@2759	NA|NA|NA	T	Serine threonine-protein kinase STN7
Cc.04G0041560.mrna1	3641.EOY02145	5e-191	673.7	Streptophyta		GO:0000075,GO:0000077,GO:0003674,GO:0003676,GO:0003677,GO:0003700,GO:0005488,GO:0006355,GO:0006950,GO:0006974,GO:0008150,GO:0009314,GO:0009628,GO:0009889,GO:0009987,GO:0010212,GO:0010332,GO:0010468,GO:0010556,GO:0010564,GO:0019219,GO:0019222,GO:0031323,GO:0031326,GO:0031570,GO:0033043,GO:0033554,GO:0040020,GO:0043565,GO:0045786,GO:0048519,GO:0048523,GO:0050789,GO:0050794,GO:0050896,GO:0051128,GO:…											Viridiplantae	28S5V@1,2QYVC@2759,37J0W@33090,3GEVV@35493	NA|NA|NA	K	(NAC) domain-containing protein
Cc.04G0041570.mrna1	3641.EOY02148	3.3e-208	731.9	Streptophyta		GO:0003674,GO:0003676,GO:0003723,GO:0003824,GO:0004518,GO:0004519,GO:0005488,GO:0005575,GO:0005622,GO:0005623,GO:0006139,GO:0006725,GO:0006807,GO:0008150,GO:0008152,GO:0009451,GO:0009987,GO:0016070,GO:0016787,GO:0016788,GO:0034641,GO:0043170,GO:0043226,GO:0043227,GO:0043229,GO:0043231,GO:0043412,GO:0044237,GO:0044238,GO:0044424,GO:0044464,GO:0046483,GO:0071704,GO:0090304,GO:0090305,GO:0097159,GO:…											Viridiplantae	37PZ2@33090,3G870@35493,KOG4197@1,KOG4197@2759	NA|NA|NA	S	Pentatricopeptide repeat-containing protein
Cc.04G0041580.mrna1	3641.EOY02149	2.4e-229	801.2	Streptophyta													Viridiplantae	37RXR@33090,3GGB4@35493,KOG1100@1,KOG1100@2759	NA|NA|NA	O	Transmembrane Fragile-X-F protein
Cc.04G0041590.mrna1	3641.EOY02150	3.2e-119	435.3	Streptophyta													Viridiplantae	28JI6@1,2QRXD@2759,37IM4@33090,3G8KP@35493	NA|NA|NA	K	transcription factor
Cc.04G0041600.mrna1	3641.EOY02152	1.4e-103	382.5	Streptophyta				ko:K13115					ko00000,ko03041				Viridiplantae	37RCS@33090,3G7VE@35493,COG5134@1,KOG2990@2759	NA|NA|NA	S	Coiled-coil domain-containing protein
Cc.04G0041610.mrna1	3641.EOY02153	1.1e-32	146.0	Streptophyta													Viridiplantae	2CZC3@1,2S9MQ@2759,37XAU@33090,3GX95@35493	NA|NA|NA
Cc.04G0041630.mrna1	3641.EOY02154	1.7e-193	682.2	Streptophyta		GO:0005575,GO:0005622,GO:0005623,GO:0005737,GO:0009507,GO:0009532,GO:0009536,GO:0009570,GO:0010287,GO:0043226,GO:0043227,GO:0043229,GO:0043231,GO:0044422,GO:0044424,GO:0044434,GO:0044435,GO:0044444,GO:0044446,GO:0044464											Viridiplantae	2QT59@2759,37RM3@33090,3G983@35493,COG0003@1	NA|NA|NA	P	protein At1g26090, chloroplastic
Cc.04G0041640.mrna1	29730.Gorai.008G187000.1	0.0	1361.7	Streptophyta													Viridiplantae	2CMQV@1,2QRH7@2759,37JH5@33090,3GFZI@35493	NA|NA|NA	S	Protein CHUP1, chloroplastic-like
Cc.04G0041650.mrna1	3641.EOY02167	6.5e-202	711.1	Streptophyta													Viridiplantae	2CMI0@1,2QQDJ@2759,37IYJ@33090,3GCTG@35493	NA|NA|NA
Cc.04G0041660.mrna1	29730.Gorai.008G187300.1	5.7e-131	473.8	Streptophyta													Viridiplantae	28PI2@1,2QW65@2759,37K3G@33090,3GEYP@35493	NA|NA|NA	S	Clavaminate synthase-like protein
Cc.04G0041680.mrna1	3641.EOY02177	1.4e-124	453.4	Streptophyta													Viridiplantae	37QME@33090,3GFIY@35493,COG4886@1,KOG0619@2759	NA|NA|NA	S	Piriformospora indica-insensitive protein
Cc.04G0041690.mrna1	3641.EOY02178	4.7e-35	153.7	Streptophyta		GO:0000003,GO:0000272,GO:0003006,GO:0003674,GO:0005102,GO:0005488,GO:0005515,GO:0005575,GO:0005576,GO:0005975,GO:0005976,GO:0007275,GO:0008150,GO:0008152,GO:0008361,GO:0009056,GO:0009057,GO:0009653,GO:0009719,GO:0009723,GO:0009725,GO:0009791,GO:0009838,GO:0009908,GO:0009987,GO:0010015,GO:0010033,GO:0010101,GO:0010102,GO:0010227,GO:0010393,GO:0010468,GO:0016043,GO:0016052,GO:0017144,GO:0019222,GO:…											Viridiplantae	2E23T@1,2S9CH@2759,37WZD@33090,3GMCX@35493	NA|NA|NA	S	floral organ abscission
Cc.04G0041700.mrna1	3641.EOY02179	3.4e-112	411.4	Streptophyta													Viridiplantae	2CIVD@1,2QTCE@2759,37HYP@33090,3GBJU@35493	NA|NA|NA	S	mizu-kussei
Cc.04G0041710.mrna1	3641.EOY02180	5.3e-40	171.0	Streptophyta		GO:0003674,GO:0003824,GO:0005575,GO:0005622,GO:0005623,GO:0005737,GO:0005829,GO:0006139,GO:0006163,GO:0006195,GO:0006203,GO:0006725,GO:0006753,GO:0006793,GO:0006796,GO:0006807,GO:0006950,GO:0006974,GO:0008150,GO:0008152,GO:0008413,GO:0009056,GO:0009058,GO:0009117,GO:0009141,GO:0009143,GO:0009144,GO:0009146,GO:0009151,GO:0009155,GO:0009166,GO:0009200,GO:0009204,GO:0009215,GO:0009217,GO:0009262,GO:…	3.6.1.55,3.6.1.68	ko:K03574,ko:K20986	ko00902,ko01110,map00902,map01110		R11551	RC00002	ko00000,ko00001,ko01000,ko03400				Viridiplantae	2S3YT@2759,37UJ9@33090,3GIRK@35493,COG1051@1	NA|NA|NA	F	Nudix hydrolase
Cc.04G0041720.mrna1	3641.EOY02182	1.4e-216	758.8	Streptophyta	stv3	GO:0000003,GO:0000139,GO:0000902,GO:0000904,GO:0003006,GO:0003674,GO:0003824,GO:0003836,GO:0005575,GO:0005576,GO:0005622,GO:0005623,GO:0005737,GO:0005768,GO:0005794,GO:0005795,GO:0005802,GO:0005975,GO:0006464,GO:0006486,GO:0006487,GO:0006807,GO:0008150,GO:0008152,GO:0008373,GO:0009058,GO:0009059,GO:0009100,GO:0009101,GO:0009311,GO:0009653,GO:0009826,GO:0009846,GO:0009856,GO:0009860,GO:0009932,GO:…		ko:K06614					ko00000,ko01000,ko01003		GT29		Viridiplantae	37P3C@33090,3G9CX@35493,KOG2692@1,KOG2692@2759	NA|NA|NA	G	CAZy family GT29
Cc.04G0041730.mrna1	3641.EOY02183	0.0	1981.5	Streptophyta	PPC4	GO:0003674,GO:0003824,GO:0004611,GO:0005575,GO:0005622,GO:0005623,GO:0005737,GO:0005829,GO:0006082,GO:0006091,GO:0006099,GO:0006101,GO:0008150,GO:0008152,GO:0008964,GO:0009060,GO:0009987,GO:0015980,GO:0016829,GO:0016830,GO:0016831,GO:0016999,GO:0017144,GO:0019752,GO:0043436,GO:0044237,GO:0044238,GO:0044281,GO:0044424,GO:0044444,GO:0044464,GO:0045333,GO:0055114,GO:0071704,GO:0072350	4.1.1.31	ko:K01595	ko00620,ko00680,ko00710,ko00720,ko01100,ko01120,ko01200,map00620,map00680,map00710,map00720,map01100,map01120,map01200	M00168,M00170,M00171,M00172,M00173,M00346,M00374	R00345	RC02741	ko00000,ko00001,ko00002,ko01000				Viridiplantae	2QPVS@2759,37M42@33090,3GG6T@35493,COG2352@1	NA|NA|NA	C	phosphoenolpyruvate carboxylase
Cc.04G0048990.mrna1	3641.EOY06942	1.6e-83	316.6	Streptophyta													Viridiplantae	28NYC@1,2QVIT@2759,37HRD@33090,3GE7D@35493	NA|NA|NA	S	Protein CHUP1, chloroplastic-like
Cc.04G0048970.mrna1	29730.Gorai.005G073300.1	3.1e-282	977.2	Streptophyta				ko:K09493					ko00000,ko03036,ko03110,ko04147				Viridiplantae	37QAK@33090,3GE6Q@35493,KOG2469@1,KOG2469@2759	NA|NA|NA	F	5'-nucleotidase domain-containing protein
Cc.04G0048940.mrna1	3641.EOY06934	0.0	1529.6	Streptophyta			3.6.3.44	ko:K05658	ko02010,ko04976,ko05206,ko05226,map02010,map04976,map05206,map05226				ko00000,ko00001,ko01000,ko02000,ko04090,ko04147	3.A.1.201			Viridiplantae	37HZ5@33090,3G9FQ@35493,COG1132@1,KOG0055@2759	NA|NA|NA	Q	ABC transporter B family member
Cc.04G0013090.mrna1	71139.XP_010038518.1	1.4e-16	91.3	Streptophyta			3.6.3.44	ko:K05658	ko02010,ko04976,ko05206,ko05226,map02010,map04976,map05206,map05226				ko00000,ko00001,ko01000,ko02000,ko04090,ko04147	3.A.1.201			Viridiplantae	37HZ5@33090,3G9FQ@35493,COG1132@1,KOG0055@2759	NA|NA|NA	Q	ABC transporter B family member
Cc.04G0048950.mrna1	4572.TRIUR3_16644-P1	5.5e-09	66.6	Viridiplantae													Viridiplantae	2EXND@1,2SZA1@2759,381T7@33090	NA|NA|NA
Cc.04G0017110.mrna1	3641.EOY04279	1.3e-79	303.5	Eukaryota			2.4.2.30,3.4.24.56	ko:K01408,ko:K10798	ko03410,ko04210,ko04212,ko04214,ko04217,ko05010,map03410,map04210,map04212,map04214,map04217,map05010	M00296			ko00000,ko00001,ko00002,ko01000,ko01002,ko03032,ko03036,ko03400				Eukaryota	KOG1075@1,KOG1075@2759	NA|NA|NA	E	Ribonuclease H protein
Cc.04G0048930.mrna1	3641.EOY06931	2.6e-190	672.2	Streptophyta		GO:0003674,GO:0005488,GO:0005515,GO:0005543,GO:0005575,GO:0005622,GO:0005623,GO:0005737,GO:0005783,GO:0006810,GO:0006869,GO:0008150,GO:0008289,GO:0009507,GO:0009526,GO:0009527,GO:0009536,GO:0009707,GO:0009941,GO:0010876,GO:0012505,GO:0016020,GO:0019867,GO:0031090,GO:0031967,GO:0031968,GO:0031969,GO:0031975,GO:0032365,GO:0033036,GO:0034196,GO:0042170,GO:0042802,GO:0042803,GO:0043167,GO:0043168,GO:…											Viridiplantae	28Y2K@1,2R4W6@2759,37I9R@33090,3G727@35493	NA|NA|NA	S	Protein TRIGALACTOSYLDIACYLGLYCEROL 4, chloroplastic-like
Cc.04G0048920.mrna1	3641.EOY06929	5.6e-154	550.4	Streptophyta			5.4.99.12	ko:K06173					ko00000,ko01000,ko03016				Viridiplantae	37NRZ@33090,3GG50@35493,COG0101@1,KOG4393@2759	NA|NA|NA	J	tRNA pseudouridine synthase
Cc.04G0048900.mrna1	3641.EOY06920	4.4e-157	560.8	Streptophyta	CIPK1	GO:0001101,GO:0003674,GO:0003824,GO:0004672,GO:0004674,GO:0005575,GO:0005622,GO:0005623,GO:0005634,GO:0005737,GO:0005886,GO:0006464,GO:0006468,GO:0006793,GO:0006796,GO:0006807,GO:0006950,GO:0006970,GO:0007154,GO:0007165,GO:0008150,GO:0008152,GO:0009628,GO:0009651,GO:0009719,GO:0009725,GO:0009737,GO:0009987,GO:0010033,GO:0016020,GO:0016301,GO:0016310,GO:0016740,GO:0016772,GO:0016773,GO:0018105,GO:…	2.7.11.11	ko:K07198	ko04068,ko04140,ko04150,ko04151,ko04152,ko04211,ko04213,ko04371,ko04530,ko04710,ko04714,ko04910,ko04920,ko04921,ko04922,ko04931,ko04932,ko05410,ko05418,map04068,map04140,map04150,map04151,map04152,map04211,map04213,map04371,map04530,map04710,map04714,map04910,map04920,map04921,map04922,map04931,map04932,map05410,map05418				ko00000,ko00001,ko01000,ko01001,ko03029,ko04131				Viridiplantae	37NE2@33090,3GATQ@35493,KOG0583@1,KOG0583@2759	NA|NA|NA	T	Non-specific serine threonine protein kinase
Cc.04G0048890.mrna1	3641.EOY06916	3.4e-271	940.6	Streptophyta		GO:0003674,GO:0003824,GO:0005575,GO:0005622,GO:0005623,GO:0005737,GO:0008728,GO:0009507,GO:0009536,GO:0016740,GO:0016772,GO:0016778,GO:0043226,GO:0043227,GO:0043229,GO:0043231,GO:0044424,GO:0044444,GO:0044464	2.7.6.5	ko:K00951	ko00230,map00230		R00429	RC00002,RC00078	ko00000,ko00001,ko01000				Viridiplantae	37HGU@33090,3GH8S@35493,COG0317@1,KOG1157@2759	NA|NA|NA	T	GTP diphosphokinase CRSH chloroplastic
Cc.04G0032110.mrna1	3983.cassava4.1_022630m	3.3e-40	170.6	fabids	GolS1	GO:0000271,GO:0000302,GO:0001101,GO:0003674,GO:0003824,GO:0005575,GO:0005622,GO:0005623,GO:0005737,GO:0005829,GO:0005975,GO:0005976,GO:0005977,GO:0005978,GO:0005996,GO:0006012,GO:0006073,GO:0006091,GO:0006112,GO:0006950,GO:0006970,GO:0006979,GO:0008150,GO:0008152,GO:0008194,GO:0008378,GO:0008466,GO:0009058,GO:0009059,GO:0009250,GO:0009266,GO:0009314,GO:0009408,GO:0009409,GO:0009414,GO:0009415,GO:…	2.4.1.123	ko:K18819	ko00052,map00052		R01192	RC00005,RC00049,RC02748	ko00000,ko00001,ko01000		GT8		Viridiplantae	37MMR@33090,3GBQV@35493,4JGXV@91835,COG5597@1,KOG1950@2759	NA|NA|NA	G	Belongs to the glycosyltransferase 8 family
Cc.04G0048880.mrna1	3712.Bo1g120540.1	3.1e-151	542.3	Brassicales		GO:0005575,GO:0005622,GO:0005623,GO:0005737,GO:0005739,GO:0043226,GO:0043227,GO:0043229,GO:0043231,GO:0044424,GO:0044444,GO:0044464		ko:K02906	ko03010,map03010	M00178,M00179			br01610,ko00000,ko00001,ko00002,ko03011				Viridiplantae	37SCQ@33090,3G8YZ@35493,3HQYJ@3699,COG0087@1,KOG3141@2759	NA|NA|NA	J	ribosomal protein
Cc.04G0048870.mrna1	3641.EOY06909	5.5e-83	313.9	Streptophyta													Viridiplantae	37TS2@33090,3GETA@35493,KOG3100@1,KOG3100@2759	NA|NA|NA	S	rRNA-processing protein fcf2-like
Cc.04G0048860.mrna1	3641.EOY06907	1.6e-205	721.8	Streptophyta	PDK3	GO:0000166,GO:0003674,GO:0003824,GO:0004672,GO:0004740,GO:0005488,GO:0005515,GO:0005524,GO:0005575,GO:0005622,GO:0005623,GO:0005737,GO:0005739,GO:0005759,GO:0006082,GO:0006090,GO:0006464,GO:0006468,GO:0006793,GO:0006796,GO:0006807,GO:0007154,GO:0007165,GO:0008144,GO:0008150,GO:0008152,GO:0009927,GO:0009987,GO:0016301,GO:0016310,GO:0016740,GO:0016772,GO:0016773,GO:0017076,GO:0019538,GO:0019752,GO:…	2.7.11.2	ko:K00898					ko00000,ko01000,ko01001				Viridiplantae	37MK5@33090,3GAEI@35493,COG0642@1,KOG0787@2759	NA|NA|NA	T	Pyruvate dehydrogenase
Cc.04G0048830.mrna1	3641.EOY06905	8.7e-117	426.4	Streptophyta		GO:0000149,GO:0003674,GO:0005484,GO:0005488,GO:0005515,GO:0005575,GO:0005622,GO:0005623,GO:0005737,GO:0005768,GO:0005770,GO:0005783,GO:0005789,GO:0005794,GO:0005798,GO:0005886,GO:0005911,GO:0006605,GO:0006623,GO:0006810,GO:0006886,GO:0006888,GO:0006891,GO:0006892,GO:0006896,GO:0006906,GO:0006996,GO:0007034,GO:0008104,GO:0008150,GO:0009506,GO:0009987,GO:0010008,GO:0012505,GO:0012506,GO:0012507,GO:…		ko:K08494					ko00000,ko04131				Viridiplantae	2CMDQ@1,2QQ25@2759,37QQ4@33090,3GDYN@35493	NA|NA|NA	U	novel plant snare
Cc.04G0048820.mrna1	3641.EOY06903	2.2e-194	684.9	Streptophyta		GO:0005575,GO:0005622,GO:0005623,GO:0005737,GO:0005768,GO:0005794,GO:0005802,GO:0012505,GO:0031410,GO:0031982,GO:0031984,GO:0043226,GO:0043227,GO:0043229,GO:0043231,GO:0044422,GO:0044424,GO:0044431,GO:0044444,GO:0044446,GO:0044464,GO:0097708,GO:0098791											Viridiplantae	37IMF@33090,3GDJV@35493,KOG1441@1,KOG1441@2759	NA|NA|NA	EG	sugar phosphate phosphate translocator
Cc.04G0048810.mrna1	3641.EOY06900	3.2e-244	851.7	Streptophyta		GO:0003674,GO:0003824,GO:0004672,GO:0004674,GO:0004675,GO:0004888,GO:0005575,GO:0005623,GO:0005886,GO:0006464,GO:0006468,GO:0006793,GO:0006796,GO:0006807,GO:0007154,GO:0007165,GO:0007166,GO:0007167,GO:0007178,GO:0008150,GO:0008152,GO:0009987,GO:0016020,GO:0016301,GO:0016310,GO:0016740,GO:0016772,GO:0016773,GO:0019199,GO:0019538,GO:0023052,GO:0036211,GO:0038023,GO:0043170,GO:0043412,GO:0044237,GO:…											Viridiplantae	37Y5I@33090,3GGV3@35493,COG0515@1,KOG1187@2759	NA|NA|NA	T	belongs to the protein kinase superfamily
Cc.04G0048800.mrna1	3641.EOY06836	0.0	1112.1	Streptophyta		GO:0000003,GO:0003006,GO:0003674,GO:0003824,GO:0005575,GO:0005622,GO:0005623,GO:0005737,GO:0005794,GO:0006029,GO:0006464,GO:0006486,GO:0006493,GO:0006807,GO:0007275,GO:0008150,GO:0008152,GO:0008378,GO:0009058,GO:0009059,GO:0009100,GO:0009101,GO:0009653,GO:0009791,GO:0009888,GO:0009987,GO:0010015,GO:0010053,GO:0010054,GO:0010154,GO:0010191,GO:0010192,GO:0010214,GO:0010384,GO:0010404,GO:0010405,GO:…	2.4.1.134	ko:K00734,ko:K14413,ko:K20843	ko00513,ko00532,ko00534,ko01100,map00513,map00532,map00534,map01100	M00057	R05927		ko00000,ko00001,ko00002,ko01000,ko01003		GT31		Viridiplantae	37HNX@33090,3G8NE@35493,KOG2287@1,KOG2287@2759	NA|NA|NA	G	Beta-13-galactosyltransferase
Cc.04G0048790.mrna1	3641.EOY17246	1.1e-44	185.7	Streptophyta													Viridiplantae	2CVGS@1,2S4GF@2759,37W8B@33090,3GK4N@35493	NA|NA|NA
Cc.04G0048780.mrna1	3641.EOY06840	0.0	7247.5	Streptophyta				ko:K19525					ko00000				Viridiplantae	37IJB@33090,3GAN0@35493,COG5043@1,KOG1809@2759	NA|NA|NA	U	Vacuolar protein sorting-associated protein
Cc.04G0048770.mrna1	3641.EOY06849	1.8e-228	798.5	Streptophyta		GO:0003674,GO:0003824,GO:0004553,GO:0004650,GO:0005575,GO:0005618,GO:0005623,GO:0008150,GO:0009664,GO:0009825,GO:0009827,GO:0009831,GO:0009987,GO:0016043,GO:0016049,GO:0016787,GO:0016798,GO:0030312,GO:0040007,GO:0042545,GO:0042547,GO:0044464,GO:0045229,GO:0071554,GO:0071555,GO:0071669,GO:0071840,GO:0071944	3.2.1.67	ko:K01213	ko00040,ko01100,map00040,map01100	M00081	R01982,R07413	RC00049	ko00000,ko00001,ko00002,ko01000				Viridiplantae	2QS3K@2759,37K17@33090,3GEP3@35493,COG5434@1	NA|NA|NA	G	Polygalacturonase
Cc.04G0048760.mrna1	3649.evm.model.supercontig_146.52	7.9e-42	176.0	Brassicales				ko:K22069					ko00000,ko03029				Viridiplantae	2CGFU@1,2S1BH@2759,37VBK@33090,3GJH1@35493,3HUTC@3699	NA|NA|NA	S	Belongs to the complex I LYR family
Cc.04G0048750.mrna1	3641.EOY06853	0.0	1300.8	Streptophyta		GO:0005575,GO:0005622,GO:0005623,GO:0005737,GO:0005768,GO:0005773,GO:0005886,GO:0005887,GO:0006873,GO:0006885,GO:0008150,GO:0009987,GO:0010036,GO:0012505,GO:0016020,GO:0016021,GO:0019725,GO:0030003,GO:0030004,GO:0030641,GO:0031224,GO:0031226,GO:0031410,GO:0031982,GO:0042221,GO:0042592,GO:0043226,GO:0043227,GO:0043229,GO:0043231,GO:0044424,GO:0044425,GO:0044444,GO:0044459,GO:0044464,GO:0048878,GO:…											Viridiplantae	37II0@33090,3G8ZQ@35493,KOG1172@1,KOG1172@2759	NA|NA|NA	P	Boron transporter
Cc.04G0012770.mrna1	3694.POPTR_0014s11140.1	2.9e-71	274.6	fabids	BOR1	GO:0005575,GO:0005622,GO:0005623,GO:0005737,GO:0005768,GO:0005773,GO:0005886,GO:0005887,GO:0006873,GO:0006885,GO:0007275,GO:0008150,GO:0009987,GO:0010036,GO:0012505,GO:0016020,GO:0016021,GO:0019725,GO:0022622,GO:0030003,GO:0030004,GO:0030641,GO:0031224,GO:0031226,GO:0031410,GO:0031982,GO:0032501,GO:0032502,GO:0042221,GO:0042592,GO:0043226,GO:0043227,GO:0043229,GO:0043231,GO:0044424,GO:0044425,GO:…											Viridiplantae	37II0@33090,3G8ZQ@35493,4JCYS@91835,KOG1172@1,KOG1172@2759	NA|NA|NA	P	Boron transporter
Cc.04G0048740.mrna1	3641.EOY06856	3.4e-270	937.6	Streptophyta	DRM3	GO:0005575,GO:0005622,GO:0005623,GO:0005634,GO:0006139,GO:0006259,GO:0006304,GO:0006305,GO:0006306,GO:0006725,GO:0006807,GO:0008150,GO:0008152,GO:0009987,GO:0032259,GO:0034641,GO:0043170,GO:0043226,GO:0043227,GO:0043229,GO:0043231,GO:0043412,GO:0043414,GO:0044237,GO:0044238,GO:0044260,GO:0044424,GO:0044464,GO:0044728,GO:0046483,GO:0071704,GO:0090304,GO:1901360											Viridiplantae	28JUI@1,2QS8G@2759,37J88@33090,3GE56@35493	NA|NA|NA	S	DNA (cytosine-5-)-methyltransferase
Cc.04G0048730.mrna1	3641.EOY06858	3.9e-308	1063.5	Streptophyta	ECT7			ko:K20102					ko00000,ko03019				Viridiplantae	37PN1@33090,3G76G@35493,KOG1901@1,KOG1901@2759	NA|NA|NA	S	YT521-B-like domain
Cc.06G0002450.mrna1	29730.Gorai.005G070600.1	1.7e-114	421.0	Streptophyta		GO:0003674,GO:0003724,GO:0003824,GO:0004004,GO:0004386,GO:0005575,GO:0005622,GO:0005623,GO:0005634,GO:0005730,GO:0005737,GO:0005773,GO:0006139,GO:0006725,GO:0006807,GO:0008026,GO:0008150,GO:0008152,GO:0008186,GO:0009987,GO:0010501,GO:0016070,GO:0016462,GO:0016787,GO:0016817,GO:0016818,GO:0016887,GO:0017111,GO:0031974,GO:0031981,GO:0034641,GO:0042623,GO:0043170,GO:0043226,GO:0043227,GO:0043228,GO:…	3.6.4.13	ko:K12823	ko03040,ko05202,ko05205,map03040,map05202,map05205				ko00000,ko00001,ko01000,ko03009,ko03041				Viridiplantae	37II9@33090,3GHHM@35493,COG0513@1,KOG0331@2759	NA|NA|NA	A	DEAD-box ATP-dependent RNA helicase
Cc.04G0048720.mrna1	29730.Gorai.005G070600.1	1.7e-107	396.7	Streptophyta		GO:0003674,GO:0003724,GO:0003824,GO:0004004,GO:0004386,GO:0005575,GO:0005622,GO:0005623,GO:0005634,GO:0005730,GO:0005737,GO:0005773,GO:0006139,GO:0006725,GO:0006807,GO:0008026,GO:0008150,GO:0008152,GO:0008186,GO:0009987,GO:0010501,GO:0016070,GO:0016462,GO:0016787,GO:0016817,GO:0016818,GO:0016887,GO:0017111,GO:0031974,GO:0031981,GO:0034641,GO:0042623,GO:0043170,GO:0043226,GO:0043227,GO:0043228,GO:…	3.6.4.13	ko:K12823	ko03040,ko05202,ko05205,map03040,map05202,map05205				ko00000,ko00001,ko01000,ko03009,ko03041				Viridiplantae	37II9@33090,3GHHM@35493,COG0513@1,KOG0331@2759	NA|NA|NA	A	DEAD-box ATP-dependent RNA helicase
Cc.04G0048710.mrna1	29730.Gorai.006G081100.1	4.7e-145	520.8	Streptophyta		GO:0000166,GO:0001882,GO:0001883,GO:0003674,GO:0005488,GO:0005525,GO:0005575,GO:0005622,GO:0005623,GO:0005737,GO:0005768,GO:0005769,GO:0005794,GO:0005802,GO:0006810,GO:0008047,GO:0008150,GO:0010033,GO:0010817,GO:0012505,GO:0014070,GO:0016004,GO:0016192,GO:0017076,GO:0019001,GO:0019222,GO:0030234,GO:0031001,GO:0031323,GO:0031410,GO:0031982,GO:0031984,GO:0032350,GO:0032549,GO:0032550,GO:0032553,GO:…		ko:K15121					ko00000,ko02000	2.A.29			Viridiplantae	37J7V@33090,3G95Z@35493,KOG0765@1,KOG0765@2759	NA|NA|NA	C	Belongs to the mitochondrial carrier (TC 2.A.29) family
Cc.04G0048700.mrna1	3641.EOY06869	0.0	1626.7	Streptophyta				ko:K20223	ko04013,map04013				ko00000,ko00001,ko03009	1.I.1			Viridiplantae	28K7N@1,2QSNA@2759,37SX7@33090,3GA1Y@35493	NA|NA|NA	S	ARM repeat superfamily protein
Cc.04G0048690.mrna1	29730.Gorai.011G204600.1	6.6e-103	380.2	Streptophyta	PER1	GO:0000003,GO:0001101,GO:0003006,GO:0003674,GO:0003824,GO:0004601,GO:0006950,GO:0006952,GO:0007275,GO:0008150,GO:0008152,GO:0008379,GO:0009269,GO:0009414,GO:0009415,GO:0009605,GO:0009607,GO:0009620,GO:0009628,GO:0009636,GO:0009791,GO:0009987,GO:0010035,GO:0010154,GO:0010162,GO:0010231,GO:0010431,GO:0016209,GO:0016491,GO:0016684,GO:0021700,GO:0022414,GO:0022611,GO:0032501,GO:0032502,GO:0032504,GO:…	1.11.1.15,1.11.1.7	ko:K11188	ko00940,ko01100,ko01110,map00940,map01100,map01110		R00602,R02596,R03919,R04007,R07443	RC00034	ko00000,ko00001,ko01000				Viridiplantae	37SP5@33090,3GAU6@35493,COG0450@1,KOG0854@2759	NA|NA|NA	O	1-Cys peroxiredoxin
Cc.04G0048680.mrna1	3641.EOY06871	1.7e-131	475.7	Streptophyta													Viridiplantae	28MQ1@1,2QU80@2759,37NAA@33090,3GCGK@35493	NA|NA|NA	S	Wall-associated receptor kinase C-terminal
Cc.04G0048670.mrna1	3641.EOY06873	0.0	2788.8	Streptophyta		GO:0000278,GO:0000281,GO:0000910,GO:0000911,GO:0003674,GO:0003774,GO:0003777,GO:0003824,GO:0005575,GO:0005622,GO:0005623,GO:0005856,GO:0005871,GO:0005875,GO:0006928,GO:0007017,GO:0007018,GO:0007049,GO:0008150,GO:0009987,GO:0015630,GO:0016462,GO:0016787,GO:0016817,GO:0016818,GO:0016887,GO:0017111,GO:0022402,GO:0032506,GO:0032991,GO:0043226,GO:0043228,GO:0043229,GO:0043232,GO:0044422,GO:0044424,GO:…		ko:K10400,ko:K20478					ko00000,ko04131,ko04812				Viridiplantae	2QR1R@2759,37JHR@33090,3GGR0@35493,COG5059@1	NA|NA|NA	Z	Belongs to the TRAFAC class myosin-kinesin ATPase superfamily. Kinesin family
Cc.04G0048660.mrna1	29730.Gorai.002G116500.1	4.9e-210	737.6	Streptophyta													Viridiplantae	290CJ@1,2R77N@2759,37M38@33090,3GFYP@35493	NA|NA|NA	S	Multiple C2 and transmembrane domain-containing protein
Cc.04G0048650.mrna1	3641.EOY06880	1.9e-69	268.5	Streptophyta													Viridiplantae	37QGI@33090,3GF3Q@35493,KOG2352@1,KOG2352@2759	NA|NA|NA	E	Methyltransferase-like protein
Cc.04G0048640.mrna1	3641.EOY06884	0.0	2888.2	Streptophyta		GO:0000151,GO:0002376,GO:0005575,GO:0005622,GO:0005623,GO:0006605,GO:0006623,GO:0006810,GO:0006886,GO:0006950,GO:0006952,GO:0006955,GO:0007034,GO:0008104,GO:0008150,GO:0009605,GO:0009607,GO:0009617,GO:0009814,GO:0009816,GO:0015031,GO:0015833,GO:0031461,GO:0032991,GO:0033036,GO:0033365,GO:0034613,GO:0042742,GO:0042886,GO:0043207,GO:0044424,GO:0044464,GO:0045087,GO:0045184,GO:0046907,GO:0050896,GO:…		ko:K17601					ko00000,ko01009				Viridiplantae	37KY7@33090,3G9SS@35493,COG0590@1,KOG1018@2759,KOG1786@1,KOG1786@2759	NA|NA|NA	TU	Inactive serine threonine-protein kinase
Cc.05G0030700.mrna1	29730.Gorai.004G146800.1	3e-101	374.4	Streptophyta		GO:0003674,GO:0003824,GO:0004478,GO:0005575,GO:0005622,GO:0005623,GO:0005737,GO:0005829,GO:0016740,GO:0016765,GO:0044424,GO:0044444,GO:0044464	2.5.1.6	ko:K00789	ko00270,ko01100,ko01110,ko01230,map00270,map01100,map01110,map01230	M00034,M00035,M00368,M00609	R00177,R04771	RC00021,RC01211	ko00000,ko00001,ko00002,ko01000				Viridiplantae	37J2J@33090,3GE15@35493,COG0192@1,KOG1506@2759	NA|NA|NA	H	Catalyzes the formation of S-adenosylmethionine from methionine and ATP
Cc.04G0012940.mrna1	29730.Gorai.004G146800.1	3.3e-222	777.3	Streptophyta		GO:0003674,GO:0003824,GO:0004478,GO:0005575,GO:0005622,GO:0005623,GO:0005737,GO:0005829,GO:0016740,GO:0016765,GO:0044424,GO:0044444,GO:0044464	2.5.1.6	ko:K00789	ko00270,ko01100,ko01110,ko01230,map00270,map01100,map01110,map01230	M00034,M00035,M00368,M00609	R00177,R04771	RC00021,RC01211	ko00000,ko00001,ko00002,ko01000				Viridiplantae	37J2J@33090,3GE15@35493,COG0192@1,KOG1506@2759	NA|NA|NA	H	Catalyzes the formation of S-adenosylmethionine from methionine and ATP
Cc.05G0005220.mrna1	4565.Traes_6DS_762984823.1	4.7e-48	196.8	Poales		GO:0003674,GO:0003824,GO:0004478,GO:0005575,GO:0005622,GO:0005623,GO:0005737,GO:0005829,GO:0016740,GO:0016765,GO:0044424,GO:0044444,GO:0044464	2.5.1.6	ko:K00789	ko00270,ko01100,ko01110,ko01230,map00270,map01100,map01110,map01230	M00034,M00035,M00368,M00609	R00177,R04771	RC00021,RC01211	ko00000,ko00001,ko00002,ko01000				Viridiplantae	37J2J@33090,3GE15@35493,3IC4C@38820,3KNGD@4447,COG0192@1,KOG1506@2759	NA|NA|NA	H	Catalyzes the formation of S-adenosylmethionine from methionine and ATP
Cc.04G0048630.mrna1	3641.EOY06894	0.0	2523.8	Streptophyta		GO:0003674,GO:0003824,GO:0005215,GO:0005575,GO:0005623,GO:0005886,GO:0006810,GO:0006855,GO:0008150,GO:0008643,GO:0015399,GO:0015405,GO:0015893,GO:0016020,GO:0016021,GO:0016462,GO:0016787,GO:0016817,GO:0016818,GO:0016887,GO:0017111,GO:0022804,GO:0022857,GO:0031224,GO:0033231,GO:0042221,GO:0042493,GO:0042623,GO:0042626,GO:0043492,GO:0044425,GO:0044464,GO:0050896,GO:0051179,GO:0051234,GO:0055085,GO:…											Viridiplantae	37NJR@33090,3GCIM@35493,COG1131@1,KOG0065@2759	NA|NA|NA	Q	Belongs to the ABC transporter superfamily. ABCG family. PDR (TC 3.A.1.205) subfamily
Cc.04G0017350.mrna1	3847.GLYMA07G36166.1	7.8e-48	196.4	fabids		GO:0003674,GO:0003824,GO:0005215,GO:0005575,GO:0005623,GO:0005886,GO:0006810,GO:0006855,GO:0008150,GO:0008643,GO:0015399,GO:0015405,GO:0015893,GO:0016020,GO:0016021,GO:0016462,GO:0016787,GO:0016817,GO:0016818,GO:0016887,GO:0017111,GO:0022804,GO:0022857,GO:0031224,GO:0033231,GO:0042221,GO:0042493,GO:0042623,GO:0042626,GO:0043492,GO:0044425,GO:0044464,GO:0050896,GO:0051179,GO:0051234,GO:0055085,GO:…											Viridiplantae	37NJR@33090,3GCIM@35493,4JND4@91835,COG1131@1,KOG0065@2759	NA|NA|NA	Q	Belongs to the ABC transporter superfamily. ABCG family. PDR (TC 3.A.1.205) subfamily
Cc.04G0048620.mrna1	3641.EOY06835	4.5e-181	640.6	Streptophyta			3.1.3.16	ko:K14803					ko00000,ko01000,ko01009,ko03009				Viridiplantae	37RC7@33090,3GCCT@35493,COG0631@1,KOG0698@2759	NA|NA|NA	T	phosphatase 2C
Cc.04G0012810.mrna1	3641.EOY06835	6.1e-129	466.8	Streptophyta			3.1.3.16	ko:K14803					ko00000,ko01000,ko01009,ko03009				Viridiplantae	37RC7@33090,3GCCT@35493,COG0631@1,KOG0698@2759	NA|NA|NA	T	phosphatase 2C
Cc.04G0048610.mrna1	3641.EOY06834	5.5e-173	613.6	Streptophyta		GO:0000166,GO:0003674,GO:0003824,GO:0004148,GO:0005488,GO:0005507,GO:0005524,GO:0005575,GO:0005576,GO:0005622,GO:0005623,GO:0005737,GO:0005739,GO:0005740,GO:0005743,GO:0005746,GO:0005747,GO:0005759,GO:0008144,GO:0008150,GO:0008152,GO:0008270,GO:0009507,GO:0009536,GO:0010035,GO:0010038,GO:0016020,GO:0016491,GO:0016651,GO:0016667,GO:0016668,GO:0017076,GO:0019866,GO:0030554,GO:0030964,GO:0031090,GO:…	1.8.1.4	ko:K00382	ko00010,ko00020,ko00260,ko00280,ko00620,ko00630,ko00640,ko01100,ko01110,ko01120,ko01130,ko01200,map00010,map00020,map00260,map00280,map00620,map00630,map00640,map01100,map01110,map01120,map01130,map01200	M00009,M00011,M00036,M00307,M00532	R00209,R01221,R01698,R03815,R07618,R08549	RC00004,RC00022,RC00583,RC02742,RC02833,RC02834	br01601,ko00000,ko00001,ko00002,ko01000,ko04147				Viridiplantae	37PEG@33090,3GEXX@35493,COG1249@1,KOG1335@2759	NA|NA|NA	C	Dihydrolipoyl dehydrogenase
Cc.04G0048600.mrna1	3641.EOY06832	7.5e-100	370.5	Streptophyta													Viridiplantae	37Q12@33090,3GG01@35493,KOG4776@1,KOG4776@2759	NA|NA|NA	K	Craniofacial development protein
Cc.04G0048590.mrna1	3641.EOY06831	7e-45	186.4	Streptophyta		GO:0005575,GO:0005622,GO:0005623,GO:0005737,GO:0005829,GO:0005886,GO:0006950,GO:0006952,GO:0008150,GO:0009605,GO:0009607,GO:0009617,GO:0009620,GO:0016020,GO:0042742,GO:0043207,GO:0044424,GO:0044444,GO:0044464,GO:0050832,GO:0050896,GO:0051704,GO:0051707,GO:0071944,GO:0098542											Viridiplantae	2BDGR@1,2S12K@2759,37VAP@33090,3GJID@35493	NA|NA|NA	S	Probable protein Pop3
Cc.04G0048580.mrna1	3641.EOY06830	1.2e-63	250.0	Streptophyta		GO:0000271,GO:0000323,GO:0001775,GO:0002252,GO:0002263,GO:0002274,GO:0002275,GO:0002283,GO:0002366,GO:0002376,GO:0002443,GO:0002444,GO:0002446,GO:0003674,GO:0003824,GO:0005488,GO:0005536,GO:0005575,GO:0005576,GO:0005622,GO:0005623,GO:0005737,GO:0005764,GO:0005773,GO:0005775,GO:0005829,GO:0005975,GO:0005976,GO:0005977,GO:0005978,GO:0005996,GO:0006012,GO:0006073,GO:0006091,GO:0006112,GO:0006810,GO:…	2.4.1.123	ko:K18819	ko00052,map00052		R01192	RC00005,RC00049,RC02748	ko00000,ko00001,ko01000		GT8		Viridiplantae	37QXS@33090,3GGKJ@35493,COG5597@1,KOG1950@2759	NA|NA|NA	G	Belongs to the glycosyltransferase 8 family
Cc.04G0012700.mrna1	3694.POPTR_0010s16020.1	6.4e-66	256.5	fabids		GO:0000271,GO:0000323,GO:0001775,GO:0002252,GO:0002263,GO:0002274,GO:0002275,GO:0002283,GO:0002366,GO:0002376,GO:0002443,GO:0002444,GO:0002446,GO:0003674,GO:0003824,GO:0005488,GO:0005536,GO:0005575,GO:0005576,GO:0005622,GO:0005623,GO:0005737,GO:0005764,GO:0005773,GO:0005775,GO:0005829,GO:0005975,GO:0005976,GO:0005977,GO:0005978,GO:0005996,GO:0006012,GO:0006073,GO:0006091,GO:0006112,GO:0006810,GO:…	2.4.1.123	ko:K18819	ko00052,map00052		R01192	RC00005,RC00049,RC02748	ko00000,ko00001,ko01000		GT8		Viridiplantae	37QXS@33090,3GGKJ@35493,4JRC5@91835,COG5597@1,KOG1950@2759	NA|NA|NA	G	Belongs to the glycosyltransferase 8 family
Cc.04G0048570.mrna1	3641.EOY06827	1.8e-163	582.0	Streptophyta		GO:0003674,GO:0003824,GO:0005975,GO:0005996,GO:0006012,GO:0008150,GO:0008152,GO:0008194,GO:0008378,GO:0016740,GO:0016757,GO:0016758,GO:0019318,GO:0035250,GO:0044238,GO:0044281,GO:0047216,GO:0071704	2.4.1.123	ko:K18819	ko00052,map00052		R01192	RC00005,RC00049,RC02748	ko00000,ko00001,ko01000		GT8		Viridiplantae	37QXS@33090,3GGKJ@35493,COG5597@1,KOG1950@2759	NA|NA|NA	G	Belongs to the glycosyltransferase 8 family
Cc.05G0030610.mrna1	3641.EOY06827	2.4e-104	384.8	Streptophyta		GO:0003674,GO:0003824,GO:0005975,GO:0005996,GO:0006012,GO:0008150,GO:0008152,GO:0008194,GO:0008378,GO:0016740,GO:0016757,GO:0016758,GO:0019318,GO:0035250,GO:0044238,GO:0044281,GO:0047216,GO:0071704	2.4.1.123	ko:K18819	ko00052,map00052		R01192	RC00005,RC00049,RC02748	ko00000,ko00001,ko01000		GT8		Viridiplantae	37QXS@33090,3GGKJ@35493,COG5597@1,KOG1950@2759	NA|NA|NA	G	Belongs to the glycosyltransferase 8 family
Cc.04G0048560.mrna1	29730.Gorai.005G069200.1	2.3e-210	738.0	Streptophyta	PRPS1	GO:0003674,GO:0003676,GO:0003723,GO:0003729,GO:0005488,GO:0005575,GO:0005622,GO:0005623,GO:0005737,GO:0008150,GO:0009507,GO:0009532,GO:0009536,GO:0009570,GO:0009579,GO:0009719,GO:0009725,GO:0009735,GO:0010033,GO:0016020,GO:0042221,GO:0043226,GO:0043227,GO:0043229,GO:0043231,GO:0044422,GO:0044424,GO:0044434,GO:0044435,GO:0044444,GO:0044446,GO:0044464,GO:0050896,GO:0097159,GO:1901363		ko:K02945	ko03010,map03010	M00178			br01610,ko00000,ko00001,ko00002,ko03011				Viridiplantae	2QUY8@2759,37QBM@33090,3GG75@35493,COG0539@1	NA|NA|NA	J	30S ribosomal protein S1
Cc.04G0048550.mrna1	3641.EOY06821	0.0	1781.5	Streptophyta		GO:0003674,GO:0003824,GO:0004842,GO:0005575,GO:0005622,GO:0005623,GO:0005737,GO:0006464,GO:0006807,GO:0008150,GO:0008152,GO:0009987,GO:0016567,GO:0016740,GO:0019538,GO:0019787,GO:0032446,GO:0036211,GO:0043170,GO:0043412,GO:0044237,GO:0044238,GO:0044260,GO:0044267,GO:0044424,GO:0044464,GO:0061630,GO:0061659,GO:0070647,GO:0071704,GO:0140096,GO:1901564	2.3.2.26	ko:K10589	ko04120,map04120				ko00000,ko00001,ko01000,ko04121				Viridiplantae	37IKP@33090,3G762@35493,COG5021@1,KOG0942@2759	NA|NA|NA	O	E3 ubiquitin-protein ligase
Cc.04G0048540.mrna1	3641.EOY06818	5e-94	350.9	Streptophyta				ko:K09422					ko00000,ko03000				Viridiplantae	37Q2N@33090,3G9HF@35493,COG5147@1,KOG0048@2759	NA|NA|NA	ADK	RNA polymerase II transcription regulator recruiting activity
Cc.04G0048530.mrna1	3641.EOY06815	0.0	1281.2	Streptophyta	NIN1	GO:0003674,GO:0003824,GO:0004553,GO:0004564,GO:0004575,GO:0005575,GO:0005622,GO:0005623,GO:0005737,GO:0005739,GO:0005975,GO:0005984,GO:0005985,GO:0005987,GO:0007623,GO:0008150,GO:0008152,GO:0009056,GO:0009311,GO:0009313,GO:0009987,GO:0010029,GO:0015926,GO:0016052,GO:0016787,GO:0016798,GO:0040034,GO:0043226,GO:0043227,GO:0043229,GO:0043231,GO:0044237,GO:0044238,GO:0044248,GO:0044262,GO:0044275,GO:…											Viridiplantae	2CN07@1,2QT23@2759,37IHS@33090,3G7R0@35493	NA|NA|NA	S	Neutral invertase
Cc.05G0030560.mrna1	3641.EOY06815	9.9e-263	912.1	Streptophyta	NIN1	GO:0003674,GO:0003824,GO:0004553,GO:0004564,GO:0004575,GO:0005575,GO:0005622,GO:0005623,GO:0005737,GO:0005739,GO:0005975,GO:0005984,GO:0005985,GO:0005987,GO:0007623,GO:0008150,GO:0008152,GO:0009056,GO:0009311,GO:0009313,GO:0009987,GO:0010029,GO:0015926,GO:0016052,GO:0016787,GO:0016798,GO:0040034,GO:0043226,GO:0043227,GO:0043229,GO:0043231,GO:0044237,GO:0044238,GO:0044248,GO:0044262,GO:0044275,GO:…											Viridiplantae	2CN07@1,2QT23@2759,37IHS@33090,3G7R0@35493	NA|NA|NA	S	Neutral invertase
Cc.04G0048520.mrna1	3641.EOY06813	1.6e-144	519.2	Streptophyta		GO:0003674,GO:0003824,GO:0005575,GO:0006082,GO:0006629,GO:0006720,GO:0006721,GO:0008150,GO:0008152,GO:0008300,GO:0009056,GO:0009314,GO:0009416,GO:0009628,GO:0009685,GO:0009987,GO:0010817,GO:0016020,GO:0016042,GO:0016054,GO:0016101,GO:0016103,GO:0016115,GO:0016491,GO:0016705,GO:0016706,GO:0019752,GO:0042445,GO:0042447,GO:0043436,GO:0044237,GO:0044238,GO:0044242,GO:0044248,GO:0044255,GO:0044281,GO:…	1.14.11.13	ko:K04125	ko00904,ko01110,map00904,map01110		R03008,R03809,R06337,R06338	RC00478,RC00661	ko00000,ko00001,ko01000				Viridiplantae	37R49@33090,3G77N@35493,COG3491@1,KOG0143@2759	NA|NA|NA	Q	Belongs to the iron ascorbate-dependent oxidoreductase family
Cc.06G0033710.mrna1	3641.EOY06809	1e-95	356.3	Streptophyta	SFR2	GO:0003674,GO:0003824,GO:0004553,GO:0005575,GO:0005622,GO:0005623,GO:0005737,GO:0006950,GO:0008150,GO:0008152,GO:0008378,GO:0008422,GO:0009266,GO:0009409,GO:0009507,GO:0009526,GO:0009527,GO:0009536,GO:0009628,GO:0009707,GO:0009941,GO:0015926,GO:0016020,GO:0016021,GO:0016740,GO:0016757,GO:0016758,GO:0016787,GO:0016798,GO:0019867,GO:0031090,GO:0031224,GO:0031300,GO:0031301,GO:0031350,GO:0031351,GO:…	2.4.1.184	ko:K21362	ko00561,map00561		R04472	RC00059	ko00000,ko00001,ko01000,ko01003		GH1		Viridiplantae	37HPJ@33090,3G9H2@35493,COG2723@1,KOG0626@2759	NA|NA|NA	G	Belongs to the glycosyl hydrolase 1 family
Cc.04G0048500.mrna1	29730.Gorai.005G077200.1	2.1e-79	301.6	Streptophyta		GO:0003674,GO:0003676,GO:0003723,GO:0003729,GO:0003735,GO:0005198,GO:0005488,GO:0005575,GO:0005618,GO:0005622,GO:0005623,GO:0005634,GO:0005730,GO:0005737,GO:0005773,GO:0005774,GO:0005829,GO:0005840,GO:0005886,GO:0005911,GO:0006412,GO:0006413,GO:0006518,GO:0006807,GO:0008150,GO:0008152,GO:0009058,GO:0009059,GO:0009506,GO:0009987,GO:0010467,GO:0015935,GO:0016020,GO:0019538,GO:0022613,GO:0022626,GO:…		ko:K02964	ko03010,map03010	M00177			br01610,ko00000,ko00001,ko00002,ko03011				Viridiplantae	37Q2K@33090,3GA1U@35493,COG0099@1,KOG3311@2759	NA|NA|NA	J	Belongs to the universal ribosomal protein uS13 family
Cc.06G0033720.mrna1	29730.Gorai.005G077200.1	2.1e-79	301.6	Streptophyta		GO:0003674,GO:0003676,GO:0003723,GO:0003729,GO:0003735,GO:0005198,GO:0005488,GO:0005575,GO:0005618,GO:0005622,GO:0005623,GO:0005634,GO:0005730,GO:0005737,GO:0005773,GO:0005774,GO:0005829,GO:0005840,GO:0005886,GO:0005911,GO:0006412,GO:0006413,GO:0006518,GO:0006807,GO:0008150,GO:0008152,GO:0009058,GO:0009059,GO:0009506,GO:0009987,GO:0010467,GO:0015935,GO:0016020,GO:0019538,GO:0022613,GO:0022626,GO:…		ko:K02964	ko03010,map03010	M00177			br01610,ko00000,ko00001,ko00002,ko03011				Viridiplantae	37Q2K@33090,3GA1U@35493,COG0099@1,KOG3311@2759	NA|NA|NA	J	Belongs to the universal ribosomal protein uS13 family
Cc.04G0048490.mrna1	3641.EOY06807	1.3e-195	690.3	Streptophyta		GO:0003674,GO:0003824,GO:0004180,GO:0004185,GO:0005575,GO:0005622,GO:0005623,GO:0005737,GO:0005773,GO:0006508,GO:0006807,GO:0008150,GO:0008152,GO:0008233,GO:0008236,GO:0008238,GO:0009056,GO:0009057,GO:0009987,GO:0016787,GO:0017171,GO:0019538,GO:0030163,GO:0043170,GO:0043226,GO:0043227,GO:0043229,GO:0043231,GO:0044237,GO:0044238,GO:0044248,GO:0044257,GO:0044260,GO:0044265,GO:0044267,GO:0044424,GO:…		ko:K16297					ko00000,ko01000,ko01002				Viridiplantae	37QTA@33090,3GBT8@35493,COG2939@1,KOG1282@2759	NA|NA|NA	O	Belongs to the peptidase S10 family
Cc.04G0048480.mrna1	3641.EOY06800	8.5e-57	226.5	Streptophyta													Viridiplantae	2C4CF@1,2S3BQ@2759,37VV1@33090,3GJZM@35493	NA|NA|NA	S	Protein of unknown function, DUF538
Cc.04G0048470.mrna1	29730.Gorai.011G202800.1	4e-161	574.3	Streptophyta													Viridiplantae	2CNGF@1,2QW52@2759,37MEG@33090,3GFI4@35493	NA|NA|NA	S	F-box protein
Cc.04G0048450.mrna1	3641.EOY06796	0.0	1080.1	Streptophyta				ko:K09534,ko:K19720	ko04611,ko04926,ko04933,ko04974,ko05146,map04611,map04926,map04933,map04974,map05146				ko00000,ko00001,ko00536,ko03110				Viridiplantae	37IHF@33090,3GBMU@35493,KOG0720@1,KOG0720@2759	NA|NA|NA	O	Cleavage inducing molecular chaperone
Cc.06G0019990.mrna1	3641.EOY06794	6.3e-98	363.6	Streptophyta													Viridiplantae	2CMPR@1,2QR8B@2759,37II1@33090,3G7KN@35493	NA|NA|NA	S	Desiccation-related protein PCC13-62-like
Cc.04G0048460.mrna1	3641.EOY06793	9.8e-34	151.8	Streptophyta		GO:0003674,GO:0003676,GO:0003723,GO:0003824,GO:0004518,GO:0004519,GO:0005488,GO:0005575,GO:0005622,GO:0005623,GO:0006139,GO:0006725,GO:0006807,GO:0008150,GO:0008152,GO:0009451,GO:0009987,GO:0016070,GO:0016787,GO:0016788,GO:0034641,GO:0043170,GO:0043226,GO:0043227,GO:0043229,GO:0043231,GO:0043412,GO:0044237,GO:0044238,GO:0044424,GO:0044464,GO:0046483,GO:0071704,GO:0090304,GO:0090305,GO:0097159,GO:…											Viridiplantae	37KAQ@33090,3GFFT@35493,KOG4197@1,KOG4197@2759	NA|NA|NA	S	Pentatricopeptide repeat-containing protein
Cc.04G0048440.mrna1	3641.EOY06790	8e-291	1005.7	Streptophyta		GO:0000271,GO:0001101,GO:0005575,GO:0005622,GO:0005623,GO:0005737,GO:0005783,GO:0005794,GO:0005975,GO:0005976,GO:0006073,GO:0006950,GO:0006952,GO:0008150,GO:0008152,GO:0009058,GO:0009059,GO:0009605,GO:0009607,GO:0009620,GO:0009719,GO:0009725,GO:0009737,GO:0009832,GO:0009834,GO:0009987,GO:0010033,GO:0010383,GO:0010410,GO:0010411,GO:0012505,GO:0016051,GO:0033692,GO:0033993,GO:0034637,GO:0034645,GO:…	2.3.1.45	ko:K03377					ko00000,ko01000				Viridiplantae	37ISC@33090,3GDJI@35493,KOG1699@1,KOG1699@2759	NA|NA|NA	O	CAS1 domain-containing protein
Cc.04G0048430.mrna1	3641.EOY06789	1.2e-142	513.5	Streptophyta													Viridiplantae	37PSC@33090,3GA6S@35493,COG5064@1,KOG0166@2759	NA|NA|NA	U	Belongs to the importin alpha family
Cc.04G0048400.mrna1	3641.EOY06786	1.2e-248	865.5	Streptophyta		GO:0003674,GO:0003824,GO:0004652,GO:0005575,GO:0005622,GO:0005623,GO:0005634,GO:0005737,GO:0006139,GO:0006378,GO:0006396,GO:0006397,GO:0006725,GO:0006807,GO:0008150,GO:0008152,GO:0009987,GO:0010467,GO:0016070,GO:0016071,GO:0016740,GO:0016772,GO:0016779,GO:0031123,GO:0031124,GO:0034641,GO:0043170,GO:0043226,GO:0043227,GO:0043229,GO:0043231,GO:0043631,GO:0044237,GO:0044238,GO:0044424,GO:0044464,GO:…	2.7.7.19	ko:K14376	ko03015,map03015				ko00000,ko00001,ko01000,ko03019				Viridiplantae	37HUY@33090,3GFU2@35493,COG5186@1,KOG2245@2759	NA|NA|NA	A	interspecies interaction between organisms
Cc.04G0048390.mrna1	3641.EOY06785	1.7e-62	246.5	Streptophyta													Viridiplantae	2DNRJ@1,2S67R@2759,37W58@33090,3GKQB@35493	NA|NA|NA	S	cell wall vacuolar inhibitor of fructosidase
Cc.04G0048380.mrna1	29730.Gorai.008G181000.1	5.4e-33	149.1	Streptophyta		GO:0000323,GO:0005575,GO:0005622,GO:0005623,GO:0005737,GO:0005764,GO:0005768,GO:0005773,GO:0012505,GO:0031410,GO:0031982,GO:0043226,GO:0043227,GO:0043229,GO:0043231,GO:0044424,GO:0044444,GO:0044464,GO:0097708											Viridiplantae	37KV6@33090,3GBKW@35493,COG5183@1,KOG1609@2759	NA|NA|NA	A	RING FYVE PHD zinc finger superfamily protein
Cc.04G0048360.mrna1	3641.EOY06782	3.8e-65	254.6	Streptophyta		GO:0005575,GO:0005576											Viridiplantae	2C6MN@1,2S30H@2759,37VB6@33090,3GJ5S@35493	NA|NA|NA	S	cell wall vacuolar inhibitor of fructosidase
Cc.04G0048350.mrna1	3641.EOY06781	2.1e-39	169.5	Streptophyta													Viridiplantae	2C6RE@1,2S30Q@2759,37V9B@33090,3GIGW@35493	NA|NA|NA
Cc.04G0048340.mrna1	29730.Gorai.002G030900.1	1.3e-263	915.2	Streptophyta		GO:0003674,GO:0003824,GO:0004335,GO:0005575,GO:0005622,GO:0005623,GO:0005737,GO:0005829,GO:0005975,GO:0005996,GO:0006012,GO:0006793,GO:0006796,GO:0008150,GO:0008152,GO:0009987,GO:0016301,GO:0016310,GO:0016740,GO:0016772,GO:0016773,GO:0019200,GO:0019318,GO:0044237,GO:0044238,GO:0044262,GO:0044281,GO:0044424,GO:0044444,GO:0044464,GO:0046835,GO:0071704	2.7.1.157	ko:K18674					ko00000,ko01000				Viridiplantae	37TAX@33090,3GGUC@35493,COG0153@1,KOG0631@2759	NA|NA|NA	G	Galactokinase
Cc.04G0048330.mrna1	29730.Gorai.005G068300.1	1.4e-82	312.8	Streptophyta													Viridiplantae	37VUS@33090,3GJUF@35493,KOG4373@1,KOG4373@2759	NA|NA|NA	S	3'-5' exonuclease
Cc.04G0048320.mrna1	3641.EOY06773	1.1e-215	756.5	Streptophyta	FCA												Viridiplantae	37NWZ@33090,3G8B4@35493,KOG0144@1,KOG0144@2759	NA|NA|NA	A	Flowering time control protein
Cc.04G0048310.mrna1	3641.EOY06770	5.1e-155	553.9	Streptophyta			1.11.1.7	ko:K00430	ko00940,ko01100,ko01110,map00940,map01100,map01110		R00602,R02596,R03919,R04007,R07443	RC00034	ko00000,ko00001,ko01000				Viridiplantae	2CN4R@1,2QTWH@2759,37I29@33090,3GEFW@35493	NA|NA|NA	Q	Belongs to the peroxidase family. Classical plant (class III) peroxidase subfamily
Cc.04G0048300.mrna1	3641.EOY06768	1.9e-78	299.7	Streptophyta													Viridiplantae	28JIG@1,2QU0Y@2759,37KMQ@33090,3G9WY@35493	NA|NA|NA	K	Transcription factor
Cc.04G0048290.mrna1	3641.EOY06766	7.6e-87	326.6	Streptophyta		GO:0003674,GO:0005488,GO:0005515,GO:0005575,GO:0005622,GO:0005623,GO:0005737,GO:0005829,GO:0005844,GO:0007017,GO:0007021,GO:0008092,GO:0008150,GO:0009987,GO:0015631,GO:0016043,GO:0016272,GO:0022607,GO:0032991,GO:0034622,GO:0043933,GO:0044085,GO:0044424,GO:0044444,GO:0044464,GO:0065003,GO:0071840,GO:1990904											Viridiplantae	37QS6@33090,3GH3W@35493,KOG3313@1,KOG3313@2759	NA|NA|NA	O	Binds specifically to cytosolic chaperonin (c-CPN) and transfers target proteins to it. Binds to nascent polypeptide chain and promotes folding in an environment in which there are many competing pathways for nonnative proteins
Cc.01G0039330.mrna1	29730.Gorai.011G201500.1	2.9e-117	427.9	Streptophyta				ko:K10735		M00286			ko00000,ko00002,ko03032				Viridiplantae	37RK4@33090,3GDUR@35493,COG5086@1,KOG3176@2759	NA|NA|NA	L	The GINS complex plays an essential role in the initiation of DNA replication
Cc.04G0048270.mrna1	29730.Gorai.011G201500.1	1.7e-103	382.1	Streptophyta				ko:K10735		M00286			ko00000,ko00002,ko03032				Viridiplantae	37RK4@33090,3GDUR@35493,COG5086@1,KOG3176@2759	NA|NA|NA	L	The GINS complex plays an essential role in the initiation of DNA replication
Cc.04G0048260.mrna1	3641.EOY06755	4.1e-73	280.8	Streptophyta		GO:0003674,GO:0005488,GO:0005509,GO:0005575,GO:0005622,GO:0005623,GO:0005737,GO:0005829,GO:0006950,GO:0006970,GO:0006972,GO:0008150,GO:0009628,GO:0009651,GO:0042538,GO:0043167,GO:0043169,GO:0044424,GO:0044444,GO:0044464,GO:0046872,GO:0050896		ko:K02183,ko:K16465	ko04014,ko04015,ko04016,ko04020,ko04022,ko04024,ko04070,ko04114,ko04218,ko04261,ko04270,ko04371,ko04626,ko04713,ko04720,ko04722,ko04728,ko04740,ko04744,ko04745,ko04750,ko04910,ko04912,ko04915,ko04916,ko04921,ko04922,ko04924,ko04925,ko04970,ko04971,ko05010,ko05031,ko05034,ko05133,ko05152,ko05167,ko05200,ko05214,ko05418,map04014,map04015,map04016,map04020,map04022,map04024,map04070,map04114,map0421…				ko00000,ko00001,ko01009,ko03036,ko04131,ko04147				Viridiplantae	37UNB@33090,3GJ6M@35493,COG5126@1,KOG0027@2759	NA|NA|NA	T	atcp1,cp1
Cc.04G0048250.mrna1	3641.EOY03546	4.8e-213	747.3	Streptophyta	SNF1-like	GO:0000003,GO:0001101,GO:0003006,GO:0003674,GO:0003824,GO:0004672,GO:0004674,GO:0005575,GO:0005622,GO:0005623,GO:0005634,GO:0005737,GO:0006464,GO:0006468,GO:0006793,GO:0006796,GO:0006807,GO:0007154,GO:0007165,GO:0007275,GO:0007568,GO:0007584,GO:0008150,GO:0008152,GO:0009593,GO:0009594,GO:0009605,GO:0009719,GO:0009725,GO:0009737,GO:0009738,GO:0009743,GO:0009755,GO:0009756,GO:0009791,GO:0009987,GO:…	2.7.11.11	ko:K07198	ko04068,ko04140,ko04150,ko04151,ko04152,ko04211,ko04213,ko04371,ko04530,ko04710,ko04714,ko04910,ko04920,ko04921,ko04922,ko04931,ko04932,ko05410,ko05418,map04068,map04140,map04150,map04151,map04152,map04211,map04213,map04371,map04530,map04710,map04714,map04910,map04920,map04921,map04922,map04931,map04932,map05410,map05418				ko00000,ko00001,ko01000,ko01001,ko03029,ko04131				Viridiplantae	37KE8@33090,3G9HX@35493,KOG0583@1,KOG0583@2759	NA|NA|NA	T	Non-specific serine threonine protein kinase
Cc.01G0020380.mrna1	3641.EOY03546	5e-212	743.8	Streptophyta	SNF1-like	GO:0000003,GO:0001101,GO:0003006,GO:0003674,GO:0003824,GO:0004672,GO:0004674,GO:0005575,GO:0005622,GO:0005623,GO:0005634,GO:0005737,GO:0006464,GO:0006468,GO:0006793,GO:0006796,GO:0006807,GO:0007154,GO:0007165,GO:0007275,GO:0007568,GO:0007584,GO:0008150,GO:0008152,GO:0009593,GO:0009594,GO:0009605,GO:0009719,GO:0009725,GO:0009737,GO:0009738,GO:0009743,GO:0009755,GO:0009756,GO:0009791,GO:0009987,GO:…	2.7.11.11	ko:K07198	ko04068,ko04140,ko04150,ko04151,ko04152,ko04211,ko04213,ko04371,ko04530,ko04710,ko04714,ko04910,ko04920,ko04921,ko04922,ko04931,ko04932,ko05410,ko05418,map04068,map04140,map04150,map04151,map04152,map04211,map04213,map04371,map04530,map04710,map04714,map04910,map04920,map04921,map04922,map04931,map04932,map05410,map05418				ko00000,ko00001,ko01000,ko01001,ko03029,ko04131				Viridiplantae	37KE8@33090,3G9HX@35493,KOG0583@1,KOG0583@2759	NA|NA|NA	T	Non-specific serine threonine protein kinase
Cc.04G0048240.mrna1	3641.EOY06752	0.0	1503.4	Streptophyta													Viridiplantae	28PT9@1,2QWFV@2759,37IAC@33090,3G9JM@35493	NA|NA|NA
Cc.04G0048230.mrna1	29730.Gorai.006G258000.1	4.9e-87	328.9	Streptophyta		GO:0003674,GO:0003824,GO:0004842,GO:0005488,GO:0005515,GO:0005575,GO:0005622,GO:0005623,GO:0005737,GO:0005829,GO:0006464,GO:0006807,GO:0008150,GO:0008152,GO:0009987,GO:0016567,GO:0016740,GO:0019538,GO:0019787,GO:0019899,GO:0031625,GO:0032446,GO:0036211,GO:0043170,GO:0043412,GO:0044237,GO:0044238,GO:0044260,GO:0044267,GO:0044389,GO:0044424,GO:0044444,GO:0044464,GO:0061630,GO:0061659,GO:0070647,GO:…	2.3.2.24	ko:K10581	ko04120,map04120				ko00000,ko00001,ko01000,ko04121				Viridiplantae	37HX5@33090,3GATK@35493,COG5078@1,KOG0895@2759	NA|NA|NA	O	protein modification by small protein conjugation
Cc.06G0022090.mrna1	29730.Gorai.006G258000.1	2.2e-33	149.1	Streptophyta		GO:0003674,GO:0003824,GO:0004842,GO:0005488,GO:0005515,GO:0005575,GO:0005622,GO:0005623,GO:0005737,GO:0005829,GO:0006464,GO:0006807,GO:0008150,GO:0008152,GO:0009987,GO:0016567,GO:0016740,GO:0019538,GO:0019787,GO:0019899,GO:0031625,GO:0032446,GO:0036211,GO:0043170,GO:0043412,GO:0044237,GO:0044238,GO:0044260,GO:0044267,GO:0044389,GO:0044424,GO:0044444,GO:0044464,GO:0061630,GO:0061659,GO:0070647,GO:…	2.3.2.24	ko:K10581	ko04120,map04120				ko00000,ko00001,ko01000,ko04121				Viridiplantae	37HX5@33090,3GATK@35493,COG5078@1,KOG0895@2759	NA|NA|NA	O	protein modification by small protein conjugation
Cc.06G0022130.mrna1	29730.Gorai.006G258000.1	7.3e-66	257.3	Streptophyta		GO:0003674,GO:0003824,GO:0004842,GO:0005488,GO:0005515,GO:0005575,GO:0005622,GO:0005623,GO:0005737,GO:0005829,GO:0006464,GO:0006807,GO:0008150,GO:0008152,GO:0009987,GO:0016567,GO:0016740,GO:0019538,GO:0019787,GO:0019899,GO:0031625,GO:0032446,GO:0036211,GO:0043170,GO:0043412,GO:0044237,GO:0044238,GO:0044260,GO:0044267,GO:0044389,GO:0044424,GO:0044444,GO:0044464,GO:0061630,GO:0061659,GO:0070647,GO:…	2.3.2.24	ko:K10581	ko04120,map04120				ko00000,ko00001,ko01000,ko04121				Viridiplantae	37HX5@33090,3GATK@35493,COG5078@1,KOG0895@2759	NA|NA|NA	O	protein modification by small protein conjugation
Cc.06G0022170.mrna1	29730.Gorai.006G258000.1	7.3e-66	257.3	Streptophyta		GO:0003674,GO:0003824,GO:0004842,GO:0005488,GO:0005515,GO:0005575,GO:0005622,GO:0005623,GO:0005737,GO:0005829,GO:0006464,GO:0006807,GO:0008150,GO:0008152,GO:0009987,GO:0016567,GO:0016740,GO:0019538,GO:0019787,GO:0019899,GO:0031625,GO:0032446,GO:0036211,GO:0043170,GO:0043412,GO:0044237,GO:0044238,GO:0044260,GO:0044267,GO:0044389,GO:0044424,GO:0044444,GO:0044464,GO:0061630,GO:0061659,GO:0070647,GO:…	2.3.2.24	ko:K10581	ko04120,map04120				ko00000,ko00001,ko01000,ko04121				Viridiplantae	37HX5@33090,3GATK@35493,COG5078@1,KOG0895@2759	NA|NA|NA	O	protein modification by small protein conjugation
Cc.06G0022180.mrna1	29730.Gorai.006G258000.1	7.3e-66	257.3	Streptophyta		GO:0003674,GO:0003824,GO:0004842,GO:0005488,GO:0005515,GO:0005575,GO:0005622,GO:0005623,GO:0005737,GO:0005829,GO:0006464,GO:0006807,GO:0008150,GO:0008152,GO:0009987,GO:0016567,GO:0016740,GO:0019538,GO:0019787,GO:0019899,GO:0031625,GO:0032446,GO:0036211,GO:0043170,GO:0043412,GO:0044237,GO:0044238,GO:0044260,GO:0044267,GO:0044389,GO:0044424,GO:0044444,GO:0044464,GO:0061630,GO:0061659,GO:0070647,GO:…	2.3.2.24	ko:K10581	ko04120,map04120				ko00000,ko00001,ko01000,ko04121				Viridiplantae	37HX5@33090,3GATK@35493,COG5078@1,KOG0895@2759	NA|NA|NA	O	protein modification by small protein conjugation
Cc.04G0029940.mrna1	3641.EOY06749	4.2e-52	210.7	Streptophyta		GO:0003674,GO:0003824,GO:0004842,GO:0005488,GO:0005515,GO:0005575,GO:0005622,GO:0005623,GO:0005737,GO:0005829,GO:0006464,GO:0006807,GO:0008150,GO:0008152,GO:0009987,GO:0016567,GO:0016740,GO:0019538,GO:0019787,GO:0019899,GO:0031625,GO:0032446,GO:0036211,GO:0043170,GO:0043412,GO:0044237,GO:0044238,GO:0044260,GO:0044267,GO:0044389,GO:0044424,GO:0044444,GO:0044464,GO:0061630,GO:0061659,GO:0070647,GO:…	2.3.2.24	ko:K10581	ko04120,map04120				ko00000,ko00001,ko01000,ko04121				Viridiplantae	37HX5@33090,3GATK@35493,COG5078@1,KOG0895@2759	NA|NA|NA	O	protein modification by small protein conjugation
Cc.04G0048220.mrna1	3641.EOY06748	2.9e-134	485.0	Streptophyta		GO:0005575,GO:0005622,GO:0005623,GO:0005737,GO:0005777,GO:0042579,GO:0043226,GO:0043227,GO:0043229,GO:0043231,GO:0044424,GO:0044444,GO:0044464											Viridiplantae	37S0B@33090,3G8N1@35493,COG1024@1,KOG1680@2759	NA|NA|NA	I	enoyl-CoA hydratase
Cc.04G0048210.mrna1	3641.EOY06746	9.1e-155	554.7	Streptophyta													Viridiplantae	2QTUA@2759,37PC1@33090,3G7F0@35493,COG3240@1	NA|NA|NA	I	Belongs to the 'GDSL' lipolytic enzyme family
Cc.04G0048200.mrna1	3641.EOY06741	4.1e-168	597.4	Streptophyta													Viridiplantae	2QU68@2759,37PVV@33090,3GC6R@35493,COG4677@1	NA|NA|NA	G	pectinesterase
Cc.04G0048190.mrna1	29730.Gorai.002G030300.1	4.4e-39	167.2	Streptophyta													Viridiplantae	37VPY@33090,3GJGA@35493,KOG3450@1,KOG3450@2759	NA|NA|NA	S	Huntingtin-interacting protein
Cc.04G0048180.mrna1	3641.EOY06737	0.0	1179.1	Streptophyta		GO:0001666,GO:0003674,GO:0003824,GO:0004672,GO:0004674,GO:0004712,GO:0005575,GO:0005622,GO:0005623,GO:0005737,GO:0005783,GO:0005789,GO:0006082,GO:0006464,GO:0006468,GO:0006629,GO:0006720,GO:0006721,GO:0006793,GO:0006796,GO:0006807,GO:0006950,GO:0007154,GO:0007165,GO:0008150,GO:0008152,GO:0008299,GO:0008610,GO:0009058,GO:0009628,GO:0009685,GO:0009686,GO:0009719,GO:0009723,GO:0009725,GO:0009743,GO:…											Viridiplantae	37Q2A@33090,3GCJA@35493,COG0515@1,KOG0192@2759	NA|NA|NA	T	serine threonine-protein kinase
Cc.04G0048170.mrna1	3641.EOY06733	0.0	1291.9	Streptophyta	PHYB	GO:0005575,GO:0005622,GO:0005623,GO:0005737,GO:0006996,GO:0008150,GO:0009657,GO:0009658,GO:0009902,GO:0009903,GO:0009987,GO:0016043,GO:0019750,GO:0044424,GO:0044464,GO:0051179,GO:0051234,GO:0051640,GO:0051641,GO:0051644,GO:0051649,GO:0051656,GO:0051667,GO:0071840		ko:K12121	ko04712,map04712				ko00000,ko00001				Viridiplantae	2QRNS@2759,37Q5Z@33090,3GEP9@35493,COG4251@1	NA|NA|NA	T	Regulatory photoreceptor which exists in two forms that are reversibly interconvertible by light the Pr form that absorbs maximally in the red region of the spectrum and the Pfr form that absorbs maximally in the far-red region
Cc.06G0016000.mrna1	4572.TRIUR3_33034-P1	5.1e-57	226.9	Poales	PHYB	GO:0005575,GO:0005622,GO:0005623,GO:0005737,GO:0006996,GO:0008150,GO:0009657,GO:0009658,GO:0009902,GO:0009903,GO:0009987,GO:0016043,GO:0019750,GO:0044424,GO:0044464,GO:0051179,GO:0051234,GO:0051640,GO:0051641,GO:0051644,GO:0051649,GO:0051656,GO:0051667,GO:0071840		ko:K12121	ko04712,map04712				ko00000,ko00001				Viridiplantae	2QRNS@2759,37Q5Z@33090,3GEP9@35493,3I4M5@38820,3KNM9@4447,COG4251@1	NA|NA|NA	K	Regulatory photoreceptor which exists in two forms that are reversibly interconvertible by light the Pr form that absorbs maximally in the red region of the spectrum and the Pfr form that absorbs maximally in the far-red region
Cc.06G0017400.mrna1	3649.evm.model.supercontig_617.4	4.2e-75	287.3	Brassicales		GO:0005575,GO:0005623,GO:0005886,GO:0016020,GO:0016324,GO:0030427,GO:0035838,GO:0042995,GO:0044425,GO:0044459,GO:0044463,GO:0044464,GO:0045177,GO:0051286,GO:0071944,GO:0090404,GO:0090406,GO:0098590,GO:0120025,GO:0120038	2.7.11.1	ko:K04733	ko04010,ko04064,ko04620,ko04621,ko04624,ko04722,ko05133,ko05140,ko05142,ko05145,ko05152,ko05162,ko05164,map04010,map04064,map04620,map04621,map04624,map04722,map05133,map05140,map05142,map05145,map05152,map05162,map05164	M00686			ko00000,ko00001,ko00002,ko01000,ko01001				Viridiplantae	37R4X@33090,3GDG8@35493,3HWB3@3699,COG0515@1,KOG1187@2759	NA|NA|NA	T	receptor-like protein kinase
Cc.04G0048160.mrna1	29730.Gorai.004G137200.1	6.8e-43	182.2	Streptophyta													Viridiplantae	2AAVC@1,2RYMX@2759,37PN9@33090,3GHZC@35493	NA|NA|NA	S	LRR-repeat protein
Cc.04G0048150.mrna1	3641.EOY06726	1.4e-194	685.6	Streptophyta													Viridiplantae	2QU4W@2759,37J6F@33090,3GG8I@35493,COG1142@1	NA|NA|NA	C	Iron-Sulfur binding protein C terminal
Cc.04G0048140.mrna1	3641.EOY06725	0.0	1382.1	Streptophyta		GO:0005575,GO:0005623,GO:0005886,GO:0016020,GO:0016324,GO:0030427,GO:0035838,GO:0042995,GO:0044425,GO:0044459,GO:0044463,GO:0044464,GO:0045177,GO:0051286,GO:0071944,GO:0090404,GO:0090406,GO:0098590,GO:0120025,GO:0120038											Viridiplantae	37R4X@33090,3GDG8@35493,COG0515@1,KOG1187@2759	NA|NA|NA	T	receptor-like protein kinase
Cc.04G0048130.mrna1	3641.EOY06724	2.2e-51	208.4	Streptophyta													Viridiplantae	2AK2S@1,2RZ8H@2759,37UW7@33090,3GJ6K@35493	NA|NA|NA
Cc.04G0048120.mrna1	3694.POPTR_0010s15550.1	5.4e-74	284.6	fabids													Viridiplantae	37VX9@33090,3GJPK@35493,4JVHJ@91835,COG0515@1,KOG1187@2759	NA|NA|NA	T	Wall-associated receptor kinase C-terminal
Cc.04G0048110.mrna1	3641.EOY06720	0.0	1513.4	Streptophyta				ko:K14405	ko03015,map03015				ko00000,ko00001,ko03019				Viridiplantae	37PU1@33090,3GH3K@35493,COG5213@1,KOG1049@2759	NA|NA|NA	A	Fip1 motif
Cc.04G0022970.mrna1	29760.VIT_05s0102g00400.t01	1.3e-25	124.4	Streptophyta													Viridiplantae	28IR5@1,2QTVI@2759,37TNY@33090,3GF0A@35493	NA|NA|NA	S	FAR1 DNA-binding domain
Cc.04G0048100.mrna1	29760.VIT_05s0102g00400.t01	1.1e-25	124.4	Streptophyta													Viridiplantae	28IR5@1,2QTVI@2759,37TNY@33090,3GF0A@35493	NA|NA|NA	S	FAR1 DNA-binding domain
Cc.07G0012370.mrna1	3988.XP_002527269.1	1.9e-14	85.5	fabids													Viridiplantae	28IR5@1,2QS9J@2759,37TAU@33090,3G9NY@35493,4JTTE@91835	NA|NA|NA	S	FAR1 DNA-binding domain
Cc.04G0048090.mrna1	3641.EOY06718	1.1e-158	567.0	Streptophyta	MBB1	GO:0003674,GO:0003676,GO:0003723,GO:0003727,GO:0005488,GO:0005515,GO:0005575,GO:0005622,GO:0005623,GO:0005737,GO:0005773,GO:0005774,GO:0006139,GO:0006396,GO:0006397,GO:0006417,GO:0006725,GO:0006807,GO:0006996,GO:0008150,GO:0008152,GO:0009314,GO:0009416,GO:0009507,GO:0009526,GO:0009532,GO:0009536,GO:0009570,GO:0009628,GO:0009639,GO:0009657,GO:0009889,GO:0009892,GO:0009941,GO:0009987,GO:0010114,GO:…		ko:K20310					ko00000,ko04131				Viridiplantae	37PIA@33090,3GB0K@35493,COG0457@1,KOG1124@2759	NA|NA|NA	A	PsbB mRNA maturation factor Mbb1
Cc.04G0048080.mrna1	3641.EOY06717	3.7e-186	657.9	Streptophyta													Viridiplantae	28I1Z@1,2QU3J@2759,37IT3@33090,3G9HG@35493	NA|NA|NA	S	Acetyltransferase (GNAT) family
Cc.04G0048070.mrna1	3641.EOY06716	9.4e-75	286.6	Streptophyta													Viridiplantae	2E1HD@1,2S8UG@2759,37WSZ@33090,3GKRY@35493	NA|NA|NA
Cc.04G0048060.mrna1	29730.Gorai.005G066800.1	7e-69	267.3	Streptophyta		GO:0000413,GO:0003674,GO:0003755,GO:0003824,GO:0005575,GO:0005622,GO:0005623,GO:0005737,GO:0005768,GO:0005794,GO:0005802,GO:0005886,GO:0006464,GO:0006807,GO:0008150,GO:0008152,GO:0009987,GO:0012505,GO:0016020,GO:0016853,GO:0016859,GO:0018193,GO:0018208,GO:0019538,GO:0031410,GO:0031982,GO:0031984,GO:0036211,GO:0043170,GO:0043226,GO:0043227,GO:0043229,GO:0043231,GO:0043412,GO:0044237,GO:0044238,GO:…	5.2.1.8	ko:K12733,ko:K12736	ko03040,map03040	M00355			ko00000,ko00001,ko00002,ko01000,ko03041,ko03110				Viridiplantae	37MDF@33090,3GDDQ@35493,KOG0882@1,KOG0882@2759	NA|NA|NA	O	PPIases accelerate the folding of proteins. It catalyzes the cis-trans isomerization of proline imidic peptide bonds in oligopeptides
Cc.04G0048050.mrna1	3641.EOY06713	2.4e-286	991.1	Streptophyta													Viridiplantae	2CMQU@1,2QRH1@2759,37NKH@33090,3GGQJ@35493	NA|NA|NA	S	Cell division control protein 24, OB domain 1
Cc.04G0048040.mrna1	3641.EOY11475	2.1e-43	182.6	Streptophyta		GO:0000322,GO:0000325,GO:0000326,GO:0005575,GO:0005622,GO:0005623,GO:0005737,GO:0005773,GO:0005783,GO:0005886,GO:0006605,GO:0006623,GO:0006810,GO:0006886,GO:0007034,GO:0008104,GO:0008150,GO:0012505,GO:0015031,GO:0015833,GO:0016020,GO:0033036,GO:0033365,GO:0034613,GO:0042886,GO:0043226,GO:0043227,GO:0043229,GO:0043231,GO:0044424,GO:0044444,GO:0044464,GO:0045184,GO:0046907,GO:0051179,GO:0051234,GO:…	2.7.7.6	ko:K03006	ko00230,ko00240,ko01100,ko03020,ko05016,ko05168,ko05169,map00230,map00240,map01100,map03020,map05016,map05168,map05169	M00180	R00435,R00441,R00442,R00443	RC02795	br01611,ko00000,ko00001,ko00002,ko01000,ko03021,ko03400				Viridiplantae	28N3T@1,2QUNY@2759,37I48@33090,3GGQZ@35493	NA|NA|NA	S	Protein kinase C conserved region 2 (CalB)
Cc.05G0029240.mrna1	3641.EOY11475	5.1e-40	170.6	Streptophyta		GO:0000322,GO:0000325,GO:0000326,GO:0005575,GO:0005622,GO:0005623,GO:0005737,GO:0005773,GO:0005783,GO:0005886,GO:0006605,GO:0006623,GO:0006810,GO:0006886,GO:0007034,GO:0008104,GO:0008150,GO:0012505,GO:0015031,GO:0015833,GO:0016020,GO:0033036,GO:0033365,GO:0034613,GO:0042886,GO:0043226,GO:0043227,GO:0043229,GO:0043231,GO:0044424,GO:0044444,GO:0044464,GO:0045184,GO:0046907,GO:0051179,GO:0051234,GO:…	2.7.7.6	ko:K03006	ko00230,ko00240,ko01100,ko03020,ko05016,ko05168,ko05169,map00230,map00240,map01100,map03020,map05016,map05168,map05169	M00180	R00435,R00441,R00442,R00443	RC02795	br01611,ko00000,ko00001,ko00002,ko01000,ko03021,ko03400				Viridiplantae	28N3T@1,2QUNY@2759,37I48@33090,3GGQZ@35493	NA|NA|NA	S	Protein kinase C conserved region 2 (CalB)
Cc.04G0048030.mrna1	29730.Gorai.005G066700.1	0.0	1119.8	Streptophyta		GO:0003674,GO:0003824,GO:0004029,GO:0005575,GO:0005622,GO:0005623,GO:0005737,GO:0005783,GO:0008150,GO:0008152,GO:0012505,GO:0016491,GO:0016620,GO:0016903,GO:0043226,GO:0043227,GO:0043229,GO:0043231,GO:0044424,GO:0044444,GO:0044464,GO:0055114											Viridiplantae	37KDF@33090,3G9K5@35493,COG1012@1,KOG2454@2759	NA|NA|NA	C	Belongs to the aldehyde dehydrogenase family
Cc.04G0048020.mrna1	3641.EOY06710	1.6e-186	659.1	Streptophyta													Viridiplantae	2CMXW@1,2QSM4@2759,37SS9@33090,3GGF3@35493	NA|NA|NA	S	UPF0481 protein At3g47200-like
Cc.04G0048010.mrna1	3641.EOY06709	6.7e-44	183.3	Streptophyta		GO:0000166,GO:0003674,GO:0005488,GO:0005575,GO:0005623,GO:0005886,GO:0008144,GO:0016020,GO:0016208,GO:0017076,GO:0030554,GO:0032553,GO:0032555,GO:0032559,GO:0036094,GO:0043167,GO:0043168,GO:0043169,GO:0044464,GO:0071944,GO:0097159,GO:0097367,GO:1901265,GO:1901363											Viridiplantae	2CXHP@1,2RXMC@2759,37U1U@33090,3GI12@35493	NA|NA|NA	S	Universal stress protein
Cc.04G0048000.mrna1	3641.EOY06706	3.2e-80	305.1	Streptophyta				ko:K11666					ko00000,ko03036				Viridiplantae	2CMYS@1,2QSTQ@2759,37Y5K@33090,3GECT@35493	NA|NA|NA	S	PAPA-1-like family protein zinc finger (HIT type) family protein
Cc.04G0047990.mrna1	3641.EOY06705	1.9e-132	478.8	Streptophyta	UBC32	GO:0003674,GO:0003824,GO:0004842,GO:0005488,GO:0005515,GO:0005575,GO:0005622,GO:0005623,GO:0005737,GO:0005783,GO:0006464,GO:0006508,GO:0006511,GO:0006807,GO:0008150,GO:0008152,GO:0009056,GO:0009057,GO:0009987,GO:0012505,GO:0016020,GO:0016567,GO:0016740,GO:0019538,GO:0019787,GO:0019899,GO:0019941,GO:0030163,GO:0031625,GO:0032446,GO:0036211,GO:0043170,GO:0043226,GO:0043227,GO:0043229,GO:0043231,GO:…	2.3.2.23	ko:K10578	ko04120,ko04141,ko05012,map04120,map04141,map05012				ko00000,ko00001,ko01000,ko04121				Viridiplantae	37P83@33090,3GFKP@35493,COG5078@1,KOG0428@2759	NA|NA|NA	O	protein modification by small protein conjugation
Cc.04G0047980.mrna1	3641.EOY06704	9.1e-251	873.6	Streptophyta				ko:K14494	ko04075,map04075				ko00000,ko00001				Viridiplantae	28K9J@1,2QQYY@2759,37JRT@33090,3GEV3@35493	NA|NA|NA	K	Belongs to the GRAS family
Cc.04G0047970.mrna1	3641.EOY06702	2e-148	531.9	Streptophyta			2.5.1.43	ko:K05953					ko00000,ko01000				Viridiplantae	28MAT@1,2QTU6@2759,37YQQ@33090,3GGUR@35493	NA|NA|NA	S	Nicotianamine synthase protein
Cc.04G0047960.mrna1	3641.EOY06701	4.3e-121	440.7	Streptophyta		GO:0005575,GO:0005622,GO:0005623,GO:0005737,GO:0005829,GO:0044424,GO:0044444,GO:0044464		ko:K20896	ko00730,ko01100,map00730,map01100		R09993,R11313	RC00197,RC02832	ko00000,ko00001,ko01000				Viridiplantae	2QQ9D@2759,37KQ7@33090,3G9RF@35493,COG0819@1	NA|NA|NA	K	seed maturation protein
Cc.04G0047950.mrna1	3641.EOY06700	1.4e-24	119.4	Streptophyta													Viridiplantae	2EQ03@1,2ST3N@2759,381F9@33090,3GQI2@35493	NA|NA|NA	K	basic region leucin zipper
Cc.04G0047930.mrna1	3641.EOX99564	1.8e-274	952.6	Streptophyta		GO:0003674,GO:0005215,GO:0005575,GO:0006810,GO:0006811,GO:0006812,GO:0006813,GO:0006814,GO:0008150,GO:0008324,GO:0009674,GO:0009987,GO:0010107,GO:0015075,GO:0015077,GO:0015079,GO:0015081,GO:0015291,GO:0015293,GO:0015294,GO:0015318,GO:0015370,GO:0015672,GO:0016020,GO:0022804,GO:0022857,GO:0022890,GO:0030001,GO:0034220,GO:0035725,GO:0046873,GO:0051179,GO:0051234,GO:0055085,GO:0071804,GO:0071805,GO:…		ko:K03549					ko00000,ko02000	2.A.72			Viridiplantae	2QPSA@2759,37JCM@33090,3GAU4@35493,COG3158@1	NA|NA|NA	P	Potassium transporter
Cc.04G0024790.mrna1	3641.EOX99564	1.9e-203	715.3	Streptophyta		GO:0003674,GO:0005215,GO:0005575,GO:0006810,GO:0006811,GO:0006812,GO:0006813,GO:0006814,GO:0008150,GO:0008324,GO:0009674,GO:0009987,GO:0010107,GO:0015075,GO:0015077,GO:0015079,GO:0015081,GO:0015291,GO:0015293,GO:0015294,GO:0015318,GO:0015370,GO:0015672,GO:0016020,GO:0022804,GO:0022857,GO:0022890,GO:0030001,GO:0034220,GO:0035725,GO:0046873,GO:0051179,GO:0051234,GO:0055085,GO:0071804,GO:0071805,GO:…		ko:K03549					ko00000,ko02000	2.A.72			Viridiplantae	2QPSA@2759,37JCM@33090,3GAU4@35493,COG3158@1	NA|NA|NA	P	Potassium transporter
Cc.01G0005960.mrna1	3641.EOX94335	5.6e-21	107.8	Streptophyta													Viridiplantae	2D3I9@1,2SRNB@2759,380B4@33090,3GKMP@35493	NA|NA|NA	S	homeobox-leucine zipper protein
Cc.04G0047920.mrna1	3641.EOY06693	2.5e-171	608.2	Streptophyta		GO:0000272,GO:0001871,GO:0002215,GO:0002376,GO:0003674,GO:0003824,GO:0004553,GO:0005488,GO:0005575,GO:0005618,GO:0005622,GO:0005623,GO:0005737,GO:0005773,GO:0005774,GO:0005886,GO:0005975,GO:0005976,GO:0006073,GO:0006074,GO:0006076,GO:0006950,GO:0006952,GO:0006955,GO:0006970,GO:0008150,GO:0008152,GO:0008422,GO:0009056,GO:0009057,GO:0009251,GO:0009605,GO:0009607,GO:0009620,GO:0009628,GO:0009651,GO:…											Viridiplantae	2CME4@1,2QQ3M@2759,37JV7@33090,3GC14@35493	NA|NA|NA	G	Belongs to the glycosyl hydrolase 17 family
Cc.07G0006520.mrna1	77586.LPERR01G37970.1	1.9e-25	121.3	Poales													Viridiplantae	2CVBM@1,2RRQA@2759,3850G@33090,3GVCN@35493,3IGHV@38820,3M4D1@4447	NA|NA|NA	G	Belongs to the glycosyl hydrolase 17 family
Cc.04G0047910.mrna1	3641.EOY06690	0.0	2298.9	Streptophyta		GO:0005575,GO:0005622,GO:0005623,GO:0005634,GO:0005654,GO:0005730,GO:0005737,GO:0005829,GO:0006325,GO:0006355,GO:0006357,GO:0006996,GO:0007010,GO:0007154,GO:0007165,GO:0007166,GO:0008150,GO:0008360,GO:0009889,GO:0009987,GO:0010033,GO:0010468,GO:0010556,GO:0016043,GO:0019219,GO:0019221,GO:0019222,GO:0022603,GO:0022604,GO:0023052,GO:0031323,GO:0031326,GO:0031974,GO:0031981,GO:0034097,GO:0038111,GO:…		ko:K11797,ko:K11798					ko00000,ko04121				Viridiplantae	37PIW@33090,3G90P@35493,COG2319@1,KOG0644@2759	NA|NA|NA	L	Bromodomain and WD repeat-containing protein
Cc.04G0047900.mrna1	3641.EOY06688	2.7e-63	247.7	Streptophyta		GO:0000418,GO:0000419,GO:0000428,GO:0001192,GO:0001193,GO:0005575,GO:0005622,GO:0005623,GO:0005634,GO:0005654,GO:0005665,GO:0006139,GO:0006259,GO:0006281,GO:0006283,GO:0006289,GO:0006304,GO:0006305,GO:0006306,GO:0006351,GO:0006352,GO:0006354,GO:0006366,GO:0006367,GO:0006368,GO:0006725,GO:0006807,GO:0006950,GO:0006974,GO:0008150,GO:0008152,GO:0009058,GO:0009059,GO:0009892,GO:0009987,GO:0010467,GO:…		ko:K03017	ko00230,ko00240,ko01100,ko03020,ko05016,ko05169,map00230,map00240,map01100,map03020,map05016,map05169	M00180	R00435,R00441,R00442,R00443	RC02795	br01611,ko00000,ko00001,ko00002,ko03021,ko03400				Viridiplantae	37UG1@33090,3GIZ9@35493,COG1594@1,KOG2691@2759	NA|NA|NA	K	DNA-dependent RNA polymerase catalyzes the transcription of DNA into RNA using the four ribonucleoside triphosphates as substrates
Cc.04G0047890.mrna1	3641.EOY06687	2.8e-57	228.8	Streptophyta													Viridiplantae	37NA1@33090,3GDN7@35493,KOG3116@1,KOG3116@2759	NA|NA|NA	S	Zinc finger CCHC domain-containing protein
Cc.04G0047880.mrna1	3649.evm.model.supercontig_9.88	2.5e-57	228.4	Brassicales		GO:0003333,GO:0003674,GO:0005215,GO:0005342,GO:0005488,GO:0005515,GO:0005575,GO:0005622,GO:0005623,GO:0005737,GO:0005739,GO:0005740,GO:0005743,GO:0005744,GO:0006605,GO:0006626,GO:0006810,GO:0006811,GO:0006820,GO:0006839,GO:0006865,GO:0006886,GO:0006996,GO:0007005,GO:0008104,GO:0008150,GO:0008509,GO:0008514,GO:0009507,GO:0009526,GO:0009527,GO:0009536,GO:0009707,GO:0009941,GO:0009987,GO:0015031,GO:…											Viridiplantae	2A4RH@1,2RY7Z@2759,37U9C@33090,3GKKP@35493,3HTM9@3699	NA|NA|NA	U	Mitochondrial import inner membrane translocase subunit Tim17 Tim22 Tim23 family protein
Cc.04G0047870.mrna1	3641.EOY06680	0.0	1407.9	Streptophyta				ko:K17491	ko04212,ko04922,map04212,map04922				ko00000,ko00001,ko01009,ko03400				Viridiplantae	37JCZ@33090,3G8ER@35493,KOG2175@1,KOG2175@2759	NA|NA|NA	G	Serine threonine-protein phosphatase 4 regulatory subunit
Cc.04G0047860.mrna1	3641.EOY06679	3.7e-299	1033.5	Streptophyta		GO:0003674,GO:0003824,GO:0004148,GO:0005575,GO:0005622,GO:0005623,GO:0005634,GO:0005730,GO:0005737,GO:0006082,GO:0006084,GO:0006085,GO:0006086,GO:0006090,GO:0006139,GO:0006163,GO:0006164,GO:0006637,GO:0006725,GO:0006732,GO:0006753,GO:0006790,GO:0006793,GO:0006796,GO:0006807,GO:0008150,GO:0008152,GO:0009058,GO:0009108,GO:0009117,GO:0009150,GO:0009152,GO:0009165,GO:0009259,GO:0009260,GO:0009507,GO:…	1.8.1.4	ko:K00382	ko00010,ko00020,ko00260,ko00280,ko00620,ko00630,ko00640,ko01100,ko01110,ko01120,ko01130,ko01200,map00010,map00020,map00260,map00280,map00620,map00630,map00640,map01100,map01110,map01120,map01130,map01200	M00009,M00011,M00036,M00307,M00532	R00209,R01221,R01698,R03815,R07618,R08549	RC00004,RC00022,RC00583,RC02742,RC02833,RC02834	br01601,ko00000,ko00001,ko00002,ko01000,ko04147				Viridiplantae	37IJR@33090,3GEBQ@35493,COG1249@1,KOG1335@2759	NA|NA|NA	C	Belongs to the class-I pyridine nucleotide-disulfide oxidoreductase family
Cc.03G0004680.mrna1	3641.EOY06677	6.4e-24	115.9	Streptophyta	RPL29	GO:0002181,GO:0003674,GO:0003735,GO:0005198,GO:0005575,GO:0005622,GO:0005623,GO:0005634,GO:0005730,GO:0005737,GO:0005829,GO:0005840,GO:0006412,GO:0006518,GO:0006807,GO:0008150,GO:0008152,GO:0009058,GO:0009059,GO:0009987,GO:0010467,GO:0015934,GO:0019538,GO:0022625,GO:0022626,GO:0031974,GO:0031981,GO:0032991,GO:0034641,GO:0034645,GO:0043043,GO:0043170,GO:0043226,GO:0043227,GO:0043228,GO:0043229,GO:…		ko:K02905	ko03010,map03010	M00177			br01610,ko00000,ko00001,ko00002,ko03011				Viridiplantae	37WV1@33090,3GKSV@35493,KOG3504@1,KOG3504@2759	NA|NA|NA	J	Belongs to the eukaryotic ribosomal protein eL29 family
Cc.04G0047850.mrna1	3641.EOY06677	6.4e-24	115.9	Streptophyta	RPL29	GO:0002181,GO:0003674,GO:0003735,GO:0005198,GO:0005575,GO:0005622,GO:0005623,GO:0005634,GO:0005730,GO:0005737,GO:0005829,GO:0005840,GO:0006412,GO:0006518,GO:0006807,GO:0008150,GO:0008152,GO:0009058,GO:0009059,GO:0009987,GO:0010467,GO:0015934,GO:0019538,GO:0022625,GO:0022626,GO:0031974,GO:0031981,GO:0032991,GO:0034641,GO:0034645,GO:0043043,GO:0043170,GO:0043226,GO:0043227,GO:0043228,GO:0043229,GO:…		ko:K02905	ko03010,map03010	M00177			br01610,ko00000,ko00001,ko00002,ko03011				Viridiplantae	37WV1@33090,3GKSV@35493,KOG3504@1,KOG3504@2759	NA|NA|NA	J	Belongs to the eukaryotic ribosomal protein eL29 family
Cc.01G0023840.mrna1	3641.EOY06677	6.4e-24	115.9	Streptophyta	RPL29	GO:0002181,GO:0003674,GO:0003735,GO:0005198,GO:0005575,GO:0005622,GO:0005623,GO:0005634,GO:0005730,GO:0005737,GO:0005829,GO:0005840,GO:0006412,GO:0006518,GO:0006807,GO:0008150,GO:0008152,GO:0009058,GO:0009059,GO:0009987,GO:0010467,GO:0015934,GO:0019538,GO:0022625,GO:0022626,GO:0031974,GO:0031981,GO:0032991,GO:0034641,GO:0034645,GO:0043043,GO:0043170,GO:0043226,GO:0043227,GO:0043228,GO:0043229,GO:…		ko:K02905	ko03010,map03010	M00177			br01610,ko00000,ko00001,ko00002,ko03011				Viridiplantae	37WV1@33090,3GKSV@35493,KOG3504@1,KOG3504@2759	NA|NA|NA	J	Belongs to the eukaryotic ribosomal protein eL29 family
Cc.04G0012180.mrna1	3641.EOY06677	9.2e-22	108.6	Streptophyta	RPL29	GO:0002181,GO:0003674,GO:0003735,GO:0005198,GO:0005575,GO:0005622,GO:0005623,GO:0005634,GO:0005730,GO:0005737,GO:0005829,GO:0005840,GO:0006412,GO:0006518,GO:0006807,GO:0008150,GO:0008152,GO:0009058,GO:0009059,GO:0009987,GO:0010467,GO:0015934,GO:0019538,GO:0022625,GO:0022626,GO:0031974,GO:0031981,GO:0032991,GO:0034641,GO:0034645,GO:0043043,GO:0043170,GO:0043226,GO:0043227,GO:0043228,GO:0043229,GO:…		ko:K02905	ko03010,map03010	M00177			br01610,ko00000,ko00001,ko00002,ko03011				Viridiplantae	37WV1@33090,3GKSV@35493,KOG3504@1,KOG3504@2759	NA|NA|NA	J	Belongs to the eukaryotic ribosomal protein eL29 family
Cc.04G0012170.mrna1	29760.VIT_14s0060g01340.t01	3.6e-47	194.9	Streptophyta		GO:0000166,GO:0001882,GO:0001883,GO:0003674,GO:0005488,GO:0005525,GO:0005575,GO:0005623,GO:0005886,GO:0016020,GO:0017076,GO:0019001,GO:0032549,GO:0032550,GO:0032553,GO:0032555,GO:0032561,GO:0035639,GO:0036094,GO:0043167,GO:0043168,GO:0044464,GO:0071944,GO:0097159,GO:0097367,GO:1901265,GO:1901363		ko:K07953	ko04141,ko05134,map04141,map05134	M00404			ko00000,ko00001,ko00002,ko01000,ko04031,ko04131				Viridiplantae	37MJP@33090,3G7NN@35493,KOG0077@1,KOG0077@2759	NA|NA|NA	U	Belongs to the small GTPase superfamily. SAR1 family
Cc.05G0030200.mrna1	2711.XP_006488863.1	5.1e-107	393.7	Streptophyta		GO:0000166,GO:0001882,GO:0001883,GO:0003674,GO:0005488,GO:0005525,GO:0005575,GO:0005623,GO:0005886,GO:0016020,GO:0017076,GO:0019001,GO:0032549,GO:0032550,GO:0032553,GO:0032555,GO:0032561,GO:0035639,GO:0036094,GO:0043167,GO:0043168,GO:0044464,GO:0071944,GO:0097159,GO:0097367,GO:1901265,GO:1901363		ko:K07953	ko04141,ko05134,map04141,map05134	M00404			ko00000,ko00001,ko00002,ko01000,ko04031,ko04131				Viridiplantae	37MJP@33090,3G7NN@35493,KOG0077@1,KOG0077@2759	NA|NA|NA	U	Belongs to the small GTPase superfamily. SAR1 family
Cc.04G0047840.mrna1	85681.XP_006419420.1	1.9e-139	502.3	Streptophyta				ko:K07953	ko04141,ko05134,map04141,map05134	M00404			ko00000,ko00001,ko00002,ko01000,ko04031,ko04131				Viridiplantae	37MJP@33090,3GP31@35493,KOG0077@1,KOG0077@2759	NA|NA|NA	U	Belongs to the small GTPase superfamily. SAR1 family
Cc.04G0047830.mrna1	3641.EOY06673	0.0	1324.3	Streptophyta		GO:0000981,GO:0000982,GO:0001077,GO:0001228,GO:0003674,GO:0003676,GO:0003677,GO:0003700,GO:0005488,GO:0005515,GO:0005516,GO:0005575,GO:0005622,GO:0005623,GO:0005634,GO:0006139,GO:0006351,GO:0006355,GO:0006357,GO:0006366,GO:0006725,GO:0006807,GO:0006950,GO:0008150,GO:0008152,GO:0009058,GO:0009059,GO:0009266,GO:0009409,GO:0009628,GO:0009889,GO:0009891,GO:0009893,GO:0009987,GO:0010467,GO:0010468,GO:…		ko:K21596					ko00000,ko03000				Viridiplantae	37S9C@33090,3G7ET@35493,KOG0520@1,KOG0520@2759	NA|NA|NA	S	calmodulin-binding transcription activator
Cc.04G0047820.mrna1	3641.EOY06671	0.0	1083.2	Streptophyta	AAE7	GO:0003674,GO:0003824,GO:0003987,GO:0005575,GO:0005622,GO:0005623,GO:0005737,GO:0005777,GO:0005975,GO:0006081,GO:0006082,GO:0006083,GO:0006097,GO:0006629,GO:0006631,GO:0008150,GO:0008152,GO:0009987,GO:0016405,GO:0016874,GO:0016877,GO:0016878,GO:0016999,GO:0017144,GO:0019605,GO:0019752,GO:0032787,GO:0042579,GO:0043226,GO:0043227,GO:0043229,GO:0043231,GO:0043436,GO:0044237,GO:0044238,GO:0044255,GO:…											Viridiplantae	37NTI@33090,3GC20@35493,COG0318@1,KOG1176@2759	NA|NA|NA	I	acetate butyrate--CoA ligase AAE7
Cc.04G0047810.mrna1	3641.EOY06670	7.6e-172	609.8	Streptophyta	BXL1	GO:0000003,GO:0003006,GO:0003674,GO:0003824,GO:0004553,GO:0005575,GO:0005576,GO:0005618,GO:0005623,GO:0007275,GO:0008150,GO:0009505,GO:0009791,GO:0010154,GO:0010214,GO:0016787,GO:0016798,GO:0022414,GO:0030312,GO:0032501,GO:0032502,GO:0044464,GO:0046556,GO:0048046,GO:0048316,GO:0048608,GO:0048731,GO:0048856,GO:0061458,GO:0071944	3.2.1.37	ko:K15920	ko00520,ko01100,map00520,map01100		R01433	RC00467	ko00000,ko00001,ko01000		GH3		Viridiplantae	2QQ55@2759,37HXP@33090,3G7F4@35493,COG1472@1	NA|NA|NA	G	beta-D-xylosidase
Cc.04G0047800.mrna1	3641.EOY06669	2.6e-42	178.3	Streptophyta													Viridiplantae	2D2TX@1,2S4Z1@2759,37VA6@33090,3GJWU@35493	NA|NA|NA	S	Belongs to the endosulfine family
Cc.04G0019100.mrna1	29760.VIT_05s0077g01300.t01	6.8e-153	547.0	Streptophyta			1.3.1.3	ko:K22419					ko00000,ko01000				Viridiplantae	28KCJ@1,2QSTH@2759,37T76@33090,3GDXE@35493	NA|NA|NA	S	3-oxo-Delta(4,5)-steroid 5-beta-reductase-like
Cc.04G0047770.mrna1	29730.Gorai.011G194800.1	2.9e-144	518.1	Streptophyta		GO:0003674,GO:0003824,GO:0005575,GO:0005622,GO:0005623,GO:0005737,GO:0005794,GO:0008150,GO:0008374,GO:0009987,GO:0012505,GO:0016407,GO:0016413,GO:0016740,GO:0016746,GO:0016747,GO:0043226,GO:0043227,GO:0043229,GO:0043231,GO:0044424,GO:0044444,GO:0044464,GO:0071554											Viridiplantae	28K4X@1,2QSN1@2759,37JN9@33090,3GB60@35493	NA|NA|NA	S	Protein trichome birefringence-like 4
Cc.04G0047760.mrna1	3641.EOY06662	4e-260	903.7	Streptophyta		GO:0005575,GO:0005622,GO:0005623,GO:0005737,GO:0005768,GO:0005770,GO:0006464,GO:0006508,GO:0006807,GO:0006810,GO:0006897,GO:0006996,GO:0007033,GO:0008150,GO:0008152,GO:0009987,GO:0010638,GO:0012505,GO:0016020,GO:0016021,GO:0016043,GO:0016192,GO:0016579,GO:0019538,GO:0031224,GO:0031410,GO:0031982,GO:0032386,GO:0032388,GO:0032879,GO:0032880,GO:0033043,GO:0033157,GO:0036211,GO:0043170,GO:0043226,GO:…	3.4.19.12	ko:K11866	ko04144,map04144				ko00000,ko00001,ko01000,ko01002,ko04121,ko04131				Viridiplantae	37MJY@33090,3G9P3@35493,COG1310@1,KOG2880@2759	NA|NA|NA	T	AMSH-like ubiquitin thioesterase
Cc.04G0047750.mrna1	3641.EOY06661	4.9e-87	327.8	Streptophyta	MYB111	GO:0000981,GO:0000988,GO:0000989,GO:0001067,GO:0001076,GO:0001134,GO:0001135,GO:0003674,GO:0003676,GO:0003677,GO:0003700,GO:0005488,GO:0005575,GO:0005622,GO:0005623,GO:0005634,GO:0006355,GO:0006357,GO:0008150,GO:0008152,GO:0009058,GO:0009314,GO:0009411,GO:0009416,GO:0009628,GO:0009812,GO:0009813,GO:0009889,GO:0009891,GO:0009893,GO:0009962,GO:0009963,GO:0009987,GO:0010224,GO:0010468,GO:0010556,GO:…		ko:K09422					ko00000,ko03000				Viridiplantae	37U4Z@33090,3GHVF@35493,COG5147@1,KOG0048@2759	NA|NA|NA	ADK	RNA polymerase II transcription regulator recruiting activity
Cc.04G0047740.mrna1	3641.EOY06658	0.0	1326.2	Streptophyta													Viridiplantae	2CMJP@1,2QQK5@2759,37PBC@33090,3GD2F@35493	NA|NA|NA	S	DUF761-associated sequence motif
Cc.04G0047730.mrna1	3641.EOY06656	7.7e-34	150.6	Streptophyta													Viridiplantae	2D5WE@1,2SZXS@2759,37WN2@33090,3GK66@35493	NA|NA|NA	S	Zinc finger protein
Cc.04G0047720.mrna1	3641.EOY06654	2.5e-249	867.8	Streptophyta													Viridiplantae	28KA1@1,2QSQU@2759,37SD9@33090,3G8AR@35493	NA|NA|NA	S	Protein FAR1-RELATED SEQUENCE 11-like
Cc.04G0047710.mrna1	3641.EOY06650	1.9e-123	448.7	Streptophyta													Viridiplantae	2C12G@1,2QRFH@2759,37IEZ@33090,3GEUE@35493	NA|NA|NA	S	Protein of unknown function (DUF1218)
Cc.04G0047700.mrna1	29730.Gorai.005G065400.1	2.2e-181	642.1	Streptophyta		GO:0000003,GO:0003006,GO:0003674,GO:0005048,GO:0005215,GO:0005488,GO:0005575,GO:0005618,GO:0005622,GO:0005623,GO:0005634,GO:0005635,GO:0005643,GO:0005654,GO:0005730,GO:0005737,GO:0005829,GO:0005911,GO:0006606,GO:0006607,GO:0006810,GO:0006886,GO:0006913,GO:0007275,GO:0007276,GO:0008104,GO:0008139,GO:0008150,GO:0008565,GO:0009506,GO:0009555,GO:0009987,GO:0012505,GO:0015031,GO:0015833,GO:0017038,GO:…											Viridiplantae	37HJI@33090,3GAGW@35493,COG5064@1,KOG0166@2759	NA|NA|NA	U	importin subunit
Cc.05G0030040.mrna1	71139.XP_010024115.1	4.1e-61	241.9	Streptophyta		GO:0003674,GO:0005048,GO:0005215,GO:0005488,GO:0005575,GO:0005622,GO:0005623,GO:0005634,GO:0005635,GO:0005643,GO:0005654,GO:0005737,GO:0005829,GO:0006606,GO:0006607,GO:0006810,GO:0006886,GO:0006913,GO:0008104,GO:0008139,GO:0008150,GO:0008565,GO:0012505,GO:0015031,GO:0015833,GO:0017038,GO:0031967,GO:0031974,GO:0031975,GO:0031981,GO:0032991,GO:0033036,GO:0033218,GO:0033365,GO:0034504,GO:0034613,GO:…											Viridiplantae	37HJI@33090,3GAGW@35493,COG5064@1,KOG0166@2759	NA|NA|NA	U	importin subunit
Cc.04G0011900.mrna1	3750.XP_008368355.1	7.7e-53	213.0	fabids		GO:0000003,GO:0003006,GO:0003674,GO:0005048,GO:0005215,GO:0005488,GO:0005575,GO:0005618,GO:0005622,GO:0005623,GO:0005634,GO:0005635,GO:0005643,GO:0005654,GO:0005730,GO:0005737,GO:0005829,GO:0005911,GO:0006606,GO:0006607,GO:0006810,GO:0006886,GO:0006913,GO:0007275,GO:0007276,GO:0008104,GO:0008139,GO:0008150,GO:0008565,GO:0009506,GO:0009555,GO:0009987,GO:0012505,GO:0015031,GO:0015833,GO:0017038,GO:…											Viridiplantae	37HJI@33090,3GAGW@35493,4JJEX@91835,COG5064@1,KOG0166@2759	NA|NA|NA	U	Belongs to the importin alpha family
[truncated: 2,745 more rows]

[truncated: 12 more sheets: Table.S11, Table.S12, Table.S13, Table.S14, Table.S15, Table.S16, Table.S17, Table.S18, Table.S19, Table.S20, Table.S21, Table.S22]
